# Supplementary material for: Crystal structure of disodium dicobalt(II) iron(III) tris­(orthophosphate) with an alluaudite-like structure
Source: Acta Crystallogr E Crystallogr Commun. 2015 Apr 25;71(Pt 5):558–60. doi: 10.1107/S2056989015007926 (PMC4420128; doi:10.1107/S2056989015007926)
Supplement: Supplementary file 1 [file e-71-00558-sup1.cif]

##############################################################################
#                                                                            #
# This CIF contains the data in a paper accepted for publication in          #
# Acta Crystallographica Section E. It conforms to the requirements of       #
# Notes for Authors for Acta Crystallographica Section E, and has been       #
# peer reviewed under the auspices of the IUCr Commission on Journals.       #
#                                                                            #
# Full details of the Crystallographic Information File format               #
# are given in the paper "The Crystallographic Information File (CIF):       #
# a New Standard Archive File for Crystallography" by S. R. Hall, F. H.      #
# Allen and I. D. Brown [Acta Cryst. (1991), A47, 655-685].                  #
#                                                                            #
# The current version of the core CIF dictionary is obtainable from          #
# ftp://ftp.iucr.org/pub/cif_core.dic.                                       #
#                                                                            #
# Software is freely available for graphical display of the structure(s)     #
# in this CIF. For information consult the CIF software page                 #
# http://www.iucr.org/resources/cif/software.                                #
#                                                                            #
# This file may be used for bona fide research purposes within the           #
# scientific community so long as proper attribution is given to the journal # 
# article from which it was obtained.                                        #
#                                                                            #
##############################################################################
data_I
_database_code_depnum_ccdc_archive 'CCDC 1060932'
_audit_creation_method     SHELXL-97
_journal_date_recd_electronic     2015-04-04
_journal_date_accepted     2015-04-21
_journal_name_full     'Acta Crystallographica, Section E'
_journal_year     2015
_journal_volume     71
_journal_issue      5
_journal_page_first     558
_journal_page_last     560
_journal_paper_category     GI
_journal_paper_doi     10.1107/S2056989015007926
_journal_coeditor_code     BR2248
_publ_contact_author_name     'Adam Bouraima'
_publ_contact_author_address
;
Laboratoire de Chimie du Solide Appliqu\'ee,
Facult\'e des Sciences, Universit\'e Mohammed V
Avenue Ibn Battouta, BP 1014, Rabat, Morocco
;
_publ_contact_author_email     'adam_bouraima@yahoo.fr'
_publ_contact_author_fax     '212 537 77 54 40'
_publ_contact_author_phone     '212 537 77 54 40'
_publ_section_title
;
Crystal structure of disodium dicobalt(II) iron(III) tris(orthophosphate) with
an alluaudite-like structure
;
loop_
    _publ_author_name
    _publ_author_address
    'Bouraima, Adam'
;
Laboratoire de Chimie du Solide Appliqu\'ee,
Facult\'e des Sciences, Universit\'e Mohammed V
Avenue Ibn Battouta, BP 1014, Rabat, Morocco
D\'epartement de chimie, Facult\'e des Sciences,
Universit\'e des Sciences et Techniques de Masuku,
BP 943, Franceville, Gabon
;
    'Assani, Abderrazzak'
;
Laboratoire de Chimie du Solide Appliqu\'ee,
Facult\'e des Sciences, Universit\'e Mohammed V
Avenue Ibn Battouta, BP 1014, Rabat, Morocco
;
    'Saadi, Mohamed'
;
Laboratoire de Chimie du Solide Appliqu\'ee,
Facult\'e des Sciences, Universit\'e Mohammed V
Avenue Ibn Battouta, BP 1014, Rabat, Morocco
;
    'Makani, Thomas'
;
D\'epartement de chimie, Facult\'e des Sciences,
Universit\'e des Sciences et Techniques de Masuku,
BP 943, Franceville, Gabon
;
    'El Ammari, Lahcen'
;
Laboratoire de Chimie du Solide Appliqu\'ee,
Facult\'e des Sciences, Universit\'e Mohammed V
Avenue Ibn Battouta, BP 1014, Rabat, Morocco
;
_publ_section_synopsis
;
The transition metal orthophosphates Na~2~<i>M</i>~2~Fe(PO~4~)~3~ (<i>M</i> =
Co, Ni) crystallize in an alluaudite-type structure. The chains characterizing
the alluaudite structure are then built up from [<i>M</i>~2~O~10~] units
alternating with [FeO~6~] octahedra.
;
_chemical_name_systematic
;
Disodium dicobalt(II) iron(III) tris(orthophosphate)
;
_chemical_name_common     ?
_chemical_formula_sum     'Co2 Fe Na2 O12 P3'
_chemical_formula_structural     'Na2 Co2 Fe (P O4)3'
_chemical_formula_iupac     'Na2 Co2 Fe (P O4)3'
_chemical_formula_weight     504.60
_chemical_melting_point     ?
_symmetry_cell_setting     monoclinic
_symmetry_space_group_name_H-M     'C 2/c'
_symmetry_space_group_name_Hall     '-c 2yc'
loop_
    _symmetry_equiv_pos_as_xyz
    'x, y, z'
    '-x, y, -z+1/2'
    'x+1/2, y+1/2, z'
    '-x+1/2, y+1/2, -z+1/2'
    '-x, -y, -z'
    'x, -y, z-1/2'
    '-x+1/2, -y+1/2, -z'
    'x+1/2, -y+1/2, z-1/2'
_cell_length_a     11.7106(6)
_cell_length_b     12.4083(7)
_cell_length_c     6.4285(3)
_cell_angle_alpha     90.00
_cell_angle_beta     113.959(2)
_cell_angle_gamma     90.00
_cell_volume     853.63(8)
_cell_formula_units_Z     4
_cell_measurement_reflns_used     1882
_cell_measurement_theta_min     2.51
_cell_measurement_theta_max     34.94
_cell_measurement_temperature     296(2)
_exptl_crystal_description     block
_exptl_crystal_colour     'brown'
_exptl_crystal_size_max     0.31
_exptl_crystal_size_mid     0.25
_exptl_crystal_size_min     0.19
_exptl_crystal_density_diffrn     3.926
_exptl_crystal_density_meas     ?
_exptl_crystal_density_method     'not measured'
_exptl_crystal_F_000     972
_exptl_absorpt_coefficient_mu     6.261
_exptl_absorpt_correction_type     multi-scan
_exptl_absorpt_process_details
;
(SADABS; Bruker, 2009)
;
_exptl_absorpt_correction_T_min     0.5037
_exptl_absorpt_correction_T_max     0.7475
_exptl_special_details     ?
_diffrn_ambient_temperature     296(2)
_diffrn_radiation_type     MoK\a
_diffrn_radiation_wavelength     0.71073
_diffrn_radiation_source     'fine-focus sealed tube'
_diffrn_radiation_monochromator     graphite
_diffrn_measurement_device_type     'Bruker X8 APEX'
_diffrn_measurement_method     '\f and \w scans'
_diffrn_reflns_number     15289
_diffrn_reflns_av_R_equivalents     0.0303
_diffrn_reflns_av_sigmaI/netI     0.0147
_diffrn_reflns_theta_min     2.51
_diffrn_reflns_theta_max     34.94
_diffrn_reflns_theta_full     34.94
_diffrn_measured_fraction_theta_max     0.998
_diffrn_measured_fraction_theta_full     0.998
_diffrn_reflns_limit_h_min     -18
_diffrn_reflns_limit_h_max     18
_diffrn_reflns_limit_k_min     -20
_diffrn_reflns_limit_k_max     20
_diffrn_reflns_limit_l_min     -9
_diffrn_reflns_limit_l_max     10
_refine_special_details
;
Refinement of <i>F</i>^2^ against all reflections. The weighted <i>R</i>-factor
<i>wR</i> and goodness of fit <i>S</i> are based on <i>F</i>^2^, conventional
<i>R</i>-factors <i>R</i> are based on <i>F</i>, with <i>F</i> set to zero for
negative <i>F</i>^2^. The threshold expression of <i>F</i>^2^ >
\s(<i>F</i>^2^) is used only for calculating <i>R</i>-factors(gt) <i>etc</i>.
and is not relevant to the choice of reflections for refinement.
<i>R</i>-factors based on <i>F</i>^2^ are statistically about twice as large
as those based on <i>F</i>, and <i>R</i>- factors based on all data will be
even larger.
;
_reflns_number_total     1882
_reflns_number_gt     1807
_reflns_threshold_expression     I>2sigma(I)
_refine_ls_structure_factor_coef     Fsqd
_refine_ls_matrix_type     full
_refine_ls_R_factor_all     0.0170
_refine_ls_R_factor_gt     0.0162
_refine_ls_wR_factor_gt     0.0460
_refine_ls_wR_factor_ref     0.0464
_refine_ls_goodness_of_fit_ref     1.103
_refine_ls_restrained_S_all     1.103
_refine_ls_number_reflns     1879
_refine_ls_number_parameters     95
_refine_ls_number_restraints     0
_refine_ls_weighting_scheme     calc
_refine_ls_weighting_details
         'calc w=1/[\s^2^(Fo^2^)+(0.0260P)^2^+1.0330P] where P=(Fo^2^+2Fc^2^)/3'
_atom_sites_solution_primary     direct
_atom_sites_solution_secondary     difmap
_refine_ls_shift/su_max     0.002
_refine_ls_shift/su_mean     0.000
_refine_diff_density_max     0.699
_refine_diff_density_min     -0.923
_refine_ls_extinction_method
;
SHELXL97 (Sheldrick, 2008)
;
_refine_ls_extinction_coef     0.0049(3)
_refine_ls_extinction_expression
                                  'Fc^*^=kFc[1+0.001xFc^2^\l^3^/sin(2\q)]^-1/4^'
loop_
    _atom_type_symbol
    _atom_type_description
    _atom_type_scat_dispersion_real
    _atom_type_scat_dispersion_imag
    _atom_type_scat_source
    'O' 'O' 0.0106 0.0060
                         'International Tables Vol C Tables 4.2.6.8 and 6.1.1.4'
    'Na' 'Na' 0.0362 0.0249
                         'International Tables Vol C Tables 4.2.6.8 and 6.1.1.4'
    'P' 'P' 0.1023 0.0942
                         'International Tables Vol C Tables 4.2.6.8 and 6.1.1.4'
    'Fe' 'Fe' 0.3463 0.8444
                         'International Tables Vol C Tables 4.2.6.8 and 6.1.1.4'
    'Co' 'Co' 0.3494 0.9721
                         'International Tables Vol C Tables 4.2.6.8 and 6.1.1.4'
_computing_data_collection
;
APEX2 (Bruker, 2009)
;
_computing_cell_refinement
;
SAINT (Bruker, 2009)
;
_computing_data_reduction
;
SAINT (Bruker, 2009)
;
_computing_structure_solution
;
SHELXS97 (Sheldrick, 2008)
;
_computing_structure_refinement
;
SHELXL97 (Sheldrick, 2008)
;
_computing_molecular_graphics
;
ORTEP-3 for Windows (Farrugia, 2012) and DIAMOND (Brandenburg,
2006)
;
_computing_publication_material
;
publCIF (Westrip, 2010)
;
loop_
    _atom_site_type_symbol
    _atom_site_label
    _atom_site_fract_x
    _atom_site_fract_y
    _atom_site_fract_z
    _atom_site_U_iso_or_equiv
    _atom_site_adp_type
    _atom_site_calc_flag
    _atom_site_refinement_flags
    _atom_site_occupancy
    _atom_site_symmetry_multiplicity
    _atom_site_disorder_assembly
    _atom_site_disorder_group
    Fe Fe1 0.717910(14) 0.842242(12) 0.13094(2) 0.00487(5) Uani d P 0.50 1 . .
    Co Co1 0.717910(14) 0.842242(12) 0.13094(2) 0.00487(5) Uani d P 0.50 1 . .
    Co Co2 0.5000 0.731171(18) 0.2500 0.00645(5) Uani d S 1 2 . .
    P P1 0.76483(3) 0.60996(2) 0.37608(4) 0.00406(6) Uani d . 1 1 . .
    P P2 0.5000 0.29046(3) 0.2500 0.00393(7) Uani d S 1 2 . .
    Na Na1 0.5000 0.5000 0.0000 0.01623(17) Uani d S 1 2 . .
    Na Na2 1.0000 0.48710(12) 0.7500 0.0343(3) Uani d S 1 2 . .
    O O1 0.77862(8) 0.67773(7) 0.18650(14) 0.00805(14) Uani d . 1 1 . .
    O O2 0.83828(8) 0.66574(7) 0.60820(14) 0.00755(14) Uani d . 1 1 . .
    O O3 0.82670(9) 0.49990(7) 0.38761(16) 0.00954(15) Uani d . 1 1 . .
    O O4 0.62676(8) 0.60150(7) 0.32737(15) 0.00871(14) Uani d . 1 1 . .
    O O5 0.60276(8) 0.36657(7) 0.25279(15) 0.00938(15) Uani d . 1 1 . .
    O O6 0.45930(8) 0.21880(7) 0.03503(13) 0.00683(13) Uani d . 1 1 . .
loop_
    _atom_site_aniso_label
    _atom_site_aniso_U_11
    _atom_site_aniso_U_22
    _atom_site_aniso_U_33
    _atom_site_aniso_U_12
    _atom_site_aniso_U_13
    _atom_site_aniso_U_23
    Fe1 0.00449(7) 0.00506(7) 0.00514(7) -0.00034(4) 0.00203(5) -0.00037(4)
    Co1 0.00449(7) 0.00506(7) 0.00514(7) -0.00034(4) 0.00203(5) -0.00037(4)
    Co2 0.00659(9) 0.00646(9) 0.00728(9) 0.000 0.00381(7) 0.000
    P1 0.00506(11) 0.00343(11) 0.00348(10) -0.00004(8) 0.00150(8) -0.00003(7)
    P2 0.00357(15) 0.00423(15) 0.00352(14) 0.000 0.00094(11) 0.000
    Na1 0.0262(4) 0.0032(3) 0.0068(3) 0.0017(3) -0.0061(3) 0.0008(2)
    Na2 0.0187(5) 0.0569(8) 0.0218(5) 0.000 0.0026(4) 0.000
    O1 0.0094(3) 0.0097(3) 0.0052(3) -0.0011(3) 0.0031(3) 0.0014(3)
    O2 0.0097(3) 0.0073(3) 0.0049(3) -0.0018(3) 0.0021(3) -0.0015(2)
    O3 0.0113(4) 0.0061(3) 0.0109(3) 0.0026(3) 0.0043(3) -0.0012(3)
    O4 0.0057(3) 0.0080(3) 0.0124(3) -0.0002(3) 0.0037(3) 0.0002(3)
    O5 0.0063(3) 0.0081(3) 0.0124(3) -0.0022(3) 0.0024(3) 0.0024(3)
    O6 0.0065(3) 0.0089(3) 0.0047(3) -0.0008(3) 0.0019(2) -0.0019(2)
_geom_special_details
;
 All esds (except the esd in the dihedral angle between two l.s. planes)
 are estimated using the full covariance matrix.  The cell esds are taken
 into account individually in the estimation of esds in distances, angles
 and torsion angles; correlations between esds in cell parameters are only
 used when they are defined by crystal symmetry.  An approximate (isotropic)
 treatment of cell esds is used for estimating esds involving l.s. planes.
;
loop_
    _geom_bond_atom_site_label_1
    _geom_bond_atom_site_label_2
    _geom_bond_site_symmetry_2
    _geom_bond_distance
    _geom_bond_publ_flag
    Fe1 O5 4_655 1.9456(9) ?
    Fe1 O3 4_655 2.0158(9) ?
    Fe1 O2 7_666 2.0374(9) ?
    Fe1 O6 5_665 2.0543(9) ?
    Fe1 O1 7_665 2.0724(8) ?
    Fe1 O1 . 2.1434(9) ?
    Co2 O4 2_655 2.1072(9) ?
    Co2 O4 . 2.1072(9) ?
    Co2 O2 7_666 2.1567(9) ?
    Co2 O2 8_465 2.1568(9) ?
    Co2 O6 6_566 2.1632(8) ?
    Co2 O6 5_665 2.1632(8) ?
    P1 O4 . 1.5206(9) ?
    P1 O3 . 1.5336(9) ?
    P1 O1 . 1.5422(9) ?
    P1 O2 . 1.5502(9) ?
    P2 O5 2_655 1.5240(9) ?
    P2 O5 . 1.5241(9) ?
    P2 O6 2_655 1.5468(8) ?
    P2 O6 . 1.5468(8) ?
    Na1 O5 5_665 2.2895(9) ?
    Na1 O5 . 2.2895(9) ?
    Na1 O4 5_665 2.3835(9) ?
    Na1 O4 . 2.3836(9) ?
    Na1 O4 6_565 2.5217(9) ?
    Na1 O4 2_655 2.5218(9) ?
    Na1 O5 2_655 2.8754(10) ?
    Na1 O5 6_565 2.8754(10) ?
    Na2 O3 2_756 2.3940(9) ?
    Na2 O3 . 2.3940(9) ?
    Na2 O3 5_766 2.5269(10) ?
    Na2 O3 6_566 2.5269(10) ?
    Na2 O2 2_756 2.8158(15) ?
    Na2 O2 . 2.8158(15) ?
    Na2 O6 8_556 2.8513(16) ?
    Na2 O6 7_656 2.8513(16) ?
loop_
    _geom_angle_atom_site_label_1
    _geom_angle_atom_site_label_2
    _geom_angle_atom_site_label_3
    _geom_angle_site_symmetry_1
    _geom_angle_site_symmetry_3
    _geom_angle
    _geom_angle_publ_flag
    O5 Fe1 O3 4_655 4_655 94.91(4) ?
    O5 Fe1 O2 4_655 7_666 110.51(4) ?
    O3 Fe1 O2 4_655 7_666 86.18(4) ?
    O5 Fe1 O6 4_655 5_665 164.12(4) ?
    O3 Fe1 O6 4_655 5_665 98.29(4) ?
    O2 Fe1 O6 7_666 5_665 79.27(3) ?
    O5 Fe1 O1 4_655 7_665 86.97(4) ?
    O3 Fe1 O1 4_655 7_665 99.56(4) ?
    O2 Fe1 O1 7_666 7_665 161.21(4) ?
    O6 Fe1 O1 5_665 7_665 82.19(3) ?
    O5 Fe1 O1 4_655 . 81.40(4) ?
    O3 Fe1 O1 4_655 . 174.04(4) ?
    O2 Fe1 O1 7_666 . 90.73(3) ?
    O6 Fe1 O1 5_665 . 86.11(3) ?
    O1 Fe1 O1 7_665 . 84.97(3) ?
    O4 Co2 O4 2_655 . 80.44(5) ?
    O4 Co2 O2 2_655 7_666 165.05(3) ?
    O4 Co2 O2 . 7_666 86.54(3) ?
    O4 Co2 O2 2_655 8_465 86.54(3) ?
    O4 Co2 O2 . 8_465 165.05(3) ?
    O2 Co2 O2 7_666 8_465 107.25(5) ?
    O4 Co2 O6 2_655 6_566 92.44(3) ?
    O4 Co2 O6 . 6_566 113.30(3) ?
    O2 Co2 O6 7_666 6_566 85.96(3) ?
    O2 Co2 O6 8_465 6_566 74.34(3) ?
    O4 Co2 O6 2_655 5_665 113.30(3) ?
    O4 Co2 O6 . 5_665 92.44(3) ?
    O2 Co2 O6 7_666 5_665 74.34(3) ?
    O2 Co2 O6 8_465 5_665 85.96(3) ?
    O6 Co2 O6 6_566 5_665 146.65(5) ?
    O4 P1 O3 . . 112.98(5) ?
    O4 P1 O1 . . 108.59(5) ?
    O3 P1 O1 . . 108.95(5) ?
    O4 P1 O2 . . 110.92(5) ?
    O3 P1 O2 . . 106.53(5) ?
    O1 P1 O2 . . 108.78(5) ?
    O5 P2 O5 2_655 . 103.42(7) ?
    O5 P2 O6 2_655 2_655 108.79(5) ?
    O5 P2 O6 . 2_655 112.97(5) ?
    O5 P2 O6 2_655 . 112.97(5) ?
    O5 P2 O6 . . 108.79(5) ?
    O6 P2 O6 2_655 . 109.82(7) ?
    O5 Na1 O5 5_665 . 180.0 ?
    O5 Na1 O4 5_665 5_665 78.23(3) ?
    O5 Na1 O4 . 5_665 101.77(3) ?
    O5 Na1 O4 5_665 . 101.77(3) ?
    O5 Na1 O4 . . 78.23(3) ?
    O4 Na1 O4 5_665 . 180.0 ?
    O5 Na1 O4 5_665 6_565 106.41(3) ?
    O5 Na1 O4 . 6_565 73.59(3) ?
    O4 Na1 O4 5_665 6_565 67.32(4) ?
    O4 Na1 O4 . 6_565 112.68(4) ?
    O5 Na1 O4 5_665 2_655 73.59(3) ?
    O5 Na1 O4 . 2_655 106.41(3) ?
    O4 Na1 O4 5_665 2_655 112.68(4) ?
    O4 Na1 O4 . 2_655 67.32(4) ?
    O4 Na1 O4 6_565 2_655 180.0 ?
    O5 Na1 O5 5_665 2_655 126.25(4) ?
    O5 Na1 O5 . 2_655 53.75(4) ?
    O4 Na1 O5 5_665 2_655 86.18(3) ?
    O4 Na1 O5 . 2_655 93.82(3) ?
    O4 Na1 O5 6_565 2_655 114.14(3) ?
    O4 Na1 O5 2_655 2_655 65.86(3) ?
    O5 Na1 O5 5_665 6_565 53.75(4) ?
    O5 Na1 O5 . 6_565 126.25(4) ?
    O4 Na1 O5 5_665 6_565 93.82(3) ?
    O4 Na1 O5 . 6_565 86.18(3) ?
    O4 Na1 O5 6_565 6_565 65.86(3) ?
    O4 Na1 O5 2_655 6_565 114.14(3) ?
    O5 Na1 O5 2_655 6_565 180.0 ?
    O3 Na2 O3 2_756 . 172.39(8) ?
    O3 Na2 O3 2_756 5_766 81.52(3) ?
    O3 Na2 O3 . 5_766 97.99(3) ?
    O3 Na2 O3 2_756 6_566 97.99(3) ?
    O3 Na2 O3 . 6_566 81.52(3) ?
    O3 Na2 O3 5_766 6_566 172.68(8) ?
    O3 Na2 O2 2_756 2_756 55.93(3) ?
    O3 Na2 O2 . 2_756 117.11(5) ?
    O3 Na2 O2 5_766 2_756 62.15(3) ?
    O3 Na2 O2 6_566 2_756 111.51(5) ?
    O3 Na2 O2 2_756 . 117.11(5) ?
    O3 Na2 O2 . . 55.93(3) ?
    O3 Na2 O2 5_766 . 111.51(5) ?
    O3 Na2 O2 6_566 . 62.15(3) ?
    O2 Na2 O2 2_756 . 76.15(5) ?
    O3 Na2 O6 2_756 8_556 116.10(5) ?
    O3 Na2 O6 . 8_556 71.28(4) ?
    O3 Na2 O6 5_766 8_556 83.54(4) ?
    O3 Na2 O6 6_566 8_556 103.11(4) ?
    O2 Na2 O6 2_756 8_556 145.12(3) ?
    O2 Na2 O6 . 8_556 126.19(2) ?
    O3 Na2 O6 2_756 7_656 71.28(4) ?
    O3 Na2 O6 . 7_656 116.10(5) ?
    O3 Na2 O6 5_766 7_656 103.11(4) ?
    O3 Na2 O6 6_566 7_656 83.54(4) ?
    O2 Na2 O6 2_756 7_656 126.19(2) ?
    O2 Na2 O6 . 7_656 145.12(3) ?
    O6 Na2 O6 8_556 7_656 52.71(4) ?
_iucr_refine_instructions_details
;
TITL EL15_D602_DRX8_AS2BB_a.res in C2/c
CELL  0.71073  11.7106  12.4083   6.4285   90.000  113.959   90.000
ZERR     4.00   0.0006   0.0007   0.0003    0.000    0.002    0.000
LATT   7
SYMM  - X,   Y, 1/2 - Z
SFAC  O    NA   P    FE   CO
UNIT  48   8    12   4    8
MERG   2
OMIT     0   4   2
OMIT     1   1   0
OMIT    -2   4   2
SHEL 50 0.62
EXYZ Co1 Fe1
EADP Co1 Fe1
FMAP   2
PLAN   10
ACTA
BOND   $H
L.S.  10
TEMP    23.00
WGHT    0.026000    1.033000
EXTI    0.004901
FVAR       0.28699
FE1   4    0.717910    0.842242    0.130945    10.50000    0.00449    0.00506 =
         0.00514   -0.00037    0.00203   -0.00034
CO1   5    0.717910    0.842242    0.130945    10.50000    0.00449    0.00506 =
         0.00514   -0.00037    0.00203   -0.00034
CO2   5    0.500000    0.731171    0.250000    10.50000    0.00659    0.00646 =
         0.00728    0.00000    0.00381    0.00000
P1    3    0.764832    0.609959    0.376085    11.00000    0.00506    0.00343 =
         0.00348   -0.00003    0.00150   -0.00004
P2    3    0.500000    0.290463    0.250000    10.50000    0.00357    0.00423 =
         0.00352    0.00000    0.00094    0.00000
NA1   2    0.500000    0.500000    0.000000    10.50000    0.02616    0.00323 =
         0.00682    0.00081   -0.00614    0.00173
NA2   2    1.000000    0.487102    0.750000    10.50000    0.01871    0.05694 =
         0.02183    0.00000    0.00262    0.00000
O1    1    0.778624    0.677727    0.186503    11.00000    0.00942    0.00967 =
         0.00522    0.00140    0.00314   -0.00105
O2    1    0.838284    0.665744    0.608202    11.00000    0.00968    0.00728 =
         0.00490   -0.00146    0.00215   -0.00176
O3    1    0.826702    0.499898    0.387613    11.00000    0.01133    0.00609 =
         0.01095   -0.00121    0.00426    0.00259
O4    1    0.626760    0.601498    0.327370    11.00000    0.00573    0.00800 =
         0.01238    0.00017    0.00365   -0.00018
O5    1    0.602761    0.366571    0.252795    11.00000    0.00634    0.00808 =
         0.01240    0.00240    0.00244   -0.00225
O6    1    0.459298    0.218803    0.035032    11.00000    0.00649    0.00887 =
         0.00473   -0.00191    0.00187   -0.00084
HKLF 4
REM  EL15_D602_DRX8_AS2BB_a.res in C2/c
REM R1 =  0.0162 for   1804 Fo > 4sig(Fo)  and  0.0170 for all   1879 data
REM     95 parameters refined using      0 restraints
END
WGHT      0.0260      1.0328
REM Highest difference peak  0.699,  deepest hole -0.923,  1-sigma level  0.122
Q1    1   0.8006  0.5576  0.3814  11.00000  0.05    0.54
Q2    1   0.8039  0.6439  0.5053  11.00000  0.05    0.53
Q3    1   0.4604  0.2593  0.1089  11.00000  0.05    0.47
Q4    1   0.5378  0.7231  0.3569  11.00000  0.05    0.43
Q5    1   0.5566  0.3375  0.2614  11.00000  0.05    0.42
Q6    1   0.7647  0.6458  0.2576  11.00000  0.05    0.39
Q7    1   0.6733  0.8771  0.0998  11.00000  0.05    0.39
Q8    1   0.5574  0.3724  0.1528  11.00000  0.05    0.38
Q9    1   0.4191  0.1740  0.0127  11.00000  0.05    0.37
Q10   1   0.8534  0.7135  0.5965  11.00000  0.05    0.36
;
