# Supplementary material for: Crystal structure of disodium dicobalt(II) iron(III) tris­(orthophosphate) with an alluaudite-like structure
Source: Acta Crystallogr E Crystallogr Commun. 2015 Apr 25;71(Pt 5):558–60. doi: 10.1107/S2056989015007926 (PMC4420128; doi:10.1107/S2056989015007926)
Supplement: Supplementary file 2 [file e-71-00558-Isup2.hkl]

# 
# h,k,l, Fc-squared, Fo-squared, sigma(Fo-squared) and status flag 
# 
data_I
_shelx_title ' EL15_D602_DRX8_AS2BB_a.res in C2/c' 
_shelx_refln_list_code          4 
_shelx_F_calc_maximum      400.69 
_exptl_crystal_F_000       972.00 
_reflns_d_resolution_high  0.6204 
 
loop_ 
 _symmetry_equiv_pos_as_xyz 
 'x, y, z' 
 '-x, y, -z+1/2' 
 'x+1/2, y+1/2, z' 
 '-x+1/2, y+1/2, -z+1/2' 
 '-x, -y, -z' 
 'x, -y, z-1/2' 
 '-x+1/2, -y+1/2, -z' 
 'x+1/2, -y+1/2, z-1/2' 
 
_cell_length_a    11.7106 
_cell_length_b    12.4083 
_cell_length_c     6.4285 
_cell_angle_alpha  90.000 
_cell_angle_beta  113.959 
_cell_angle_gamma  90.000 
 
_shelx_F_squared_multiplier     1.000 
 
loop_ 
 _refln_index_h 
 _refln_index_k 
 _refln_index_l 
 _refln_F_squared_calc 
 _refln_F_squared_meas 
 _refln_F_squared_sigma 
 _refln_observed_status 
   2   0   0    10562.52    11172.90    141.47 o 
   4   0   0   101538.86    99184.37   3503.73 o 
   6   0   0     5621.43     5705.06     71.07 o 
   8   0   0    28208.47    26868.24    506.83 o 
  10   0   0    10061.36     9944.28    147.76 o 
  12   0   0      769.23      765.09     24.23 o 
  14   0   0     9077.16     8701.53    147.92 o 
  16   0   0      404.32      434.59     37.36 o 
   3   1   0    19009.99    21586.79    255.68 o 
   5   1   0    30414.61    31119.18    281.68 o 
   7   1   0    15531.19    16705.00    155.54 o 
   9   1   0      993.77     1000.71     27.81 o 
  11   1   0     5168.69     5148.42     58.85 o 
  13   1   0     3263.26     3352.73     46.73 o 
  15   1   0     2591.82     2504.72     45.47 o 
  17   1   0       96.08       94.39     14.46 o 
   0   2   0    32137.69    33041.78    641.76 o 
   2   2   0     2212.61     2323.68     23.01 o 
   4   2   0    19323.69    20298.38    186.95 o 
   6   2   0      236.94      217.51      7.11 o 
   8   2   0     1401.71     1437.71     28.03 o 
  10   2   0     2776.98     2719.91     35.80 o 
  12   2   0       26.17       37.31      8.69 o 
  14   2   0     4208.96     4187.34     73.38 o 
  16   2   0       85.26       88.92     13.37 o 
   1   3   0      805.00      494.28      5.48 o 
   3   3   0    20513.21    18459.44    165.94 o 
   5   3   0    21674.85    23371.03    215.81 o 
   7   3   0    39686.82    39095.71    582.47 o 
   9   3   0     5155.92     5520.18     61.10 o 
  11   3   0    22995.82    22529.83    323.39 o 
  13   3   0     1941.17     1909.58     43.27 o 
  15   3   0     2468.83     2576.60     44.14 o 
  17   3   0      921.26     1032.25     36.79 o 
   0   4   0     6002.69     6113.59     62.43 o 
   2   4   0   126526.53   120126.94   2087.50 o 
   4   4   0     5523.98     6100.66     50.06 o 
   6   4   0    55455.04    55301.41    764.02 o 
   8   4   0      138.48      165.11      8.06 o 
  10   4   0     3014.85     3010.66     43.26 o 
  12   4   0     7659.14     7635.71     86.26 o 
  14   4   0       31.99       38.91      8.28 o 
  16   4   0     5435.57     5302.25     82.34 o 
   1   5   0      699.90      806.29      7.85 o 
   3   5   0    27985.65    30252.56    211.08 o 
   5   5   0     3692.43     3941.21     41.01 o 
   7   5   0     2500.28     2695.30     35.93 o 
   9   5   0     4800.43     4785.14     54.78 o 
  11   5   0     1500.65     1460.11     26.60 o 
  13   5   0     5304.49     5266.62     65.64 o 
  15   5   0      415.07      374.19     21.39 o 
   0   6   0    30151.42    31948.60    363.00 o 
   2   6   0    30427.72    31667.15    337.42 o 
   4   6   0     2016.73     2051.23     21.07 o 
   6   6   0       55.23       84.88     14.02 o 
   8   6   0     4078.73     4087.11     40.08 o 
  10   6   0     1346.56     1346.51     22.58 o 
  12   6   0     2084.99     2057.32     47.43 o 
  14   6   0     1813.17     1937.07     35.50 o 
  16   6   0     7123.21     7080.82    113.19 o 
   1   7   0     5507.61     5039.79     38.43 o 
   3   7   0     2698.51     3069.85     31.82 o 
   5   7   0    33115.71    33495.42    273.92 o 
   7   7   0       14.64       26.28      4.59 o 
   9   7   0    10626.10    10732.52     97.58 o 
  11   7   0       41.90       40.04      7.27 o 
  13   7   0     7758.31     7825.75    105.95 o 
  15   7   0     1088.24     1099.00     69.75 o 
   0   8   0    16543.65    17363.41    170.12 o 
   2   8   0     1782.88     1854.86     18.63 o 
   4   8   0     1819.78     1919.08     20.17 o 
   6   8   0      320.67      342.01     13.20 o 
   8   8   0     3882.52     4062.60     43.86 o 
  10   8   0      311.90      341.78     19.92 o 
  12   8   0     1785.20     1832.48     33.48 o 
  14   8   0      250.57      265.21     19.02 o 
   1   9   0    11265.83    11640.40     83.55 o 
   3   9   0        9.10       13.76      3.21 o 
   5   9   0    12201.67    12698.72    125.52 o 
   7   9   0      698.19      682.30     15.70 o 
   9   9   0    14831.38    14846.16    127.68 o 
  11   9   0      574.55      585.63     19.28 o 
  13   9   0     2716.75     2550.15     46.55 o 
  15   9   0     3955.98     3985.30     81.83 o 
   0  10   0      258.80      238.13      9.24 o 
   2  10   0     4145.18     4231.26     36.70 o 
   4  10   0       33.18       46.45      5.75 o 
   6  10   0      885.21      910.77     19.90 o 
   8  10   0     2511.36     2572.61     33.30 o 
  10  10   0     1486.28     1466.58     27.06 o 
  12  10   0     2899.00     2913.80     53.47 o 
  14  10   0     2203.01     2181.18     47.16 o 
   1  11   0     2467.07     2347.55     28.14 o 
   3  11   0       19.70       36.72      4.15 o 
   5  11   0     2815.88     2706.89     33.41 o 
   7  11   0      618.81      644.52     16.53 o 
   9  11   0     1816.23     1870.10     30.20 o 
  11  11   0     2559.03     2607.38     46.70 o 
  13  11   0     2379.47     2539.73     51.01 o 
   0  12   0     5673.25     5533.55     71.29 o 
   2  12   0     6889.77     6664.45     64.40 o 
   4  12   0      454.99      483.11     13.22 o 
   6  12   0      561.78      543.34     15.65 o 
   8  12   0      792.06      831.33     18.84 o 
  10  12   0      233.62      227.90     14.71 o 
  12  12   0      811.70      837.64     26.56 o 
   1  13   0      207.67      221.07      9.50 o 
   3  13   0     9969.83    10091.36     92.91 o 
   5  13   0       15.37       14.26      6.80 o 
   7  13   0     4850.09     4891.00     64.86 o 
   9  13   0      420.85      413.87     18.90 o 
  11  13   0     1870.36     1888.09     40.56 o 
  13  13   0      873.77      878.95     32.30 o 
   0  14   0      376.85      357.55     18.51 o 
   2  14   0     6881.99     6712.97     67.24 o 
   4  14   0       74.48       71.75      8.08 o 
   6  14   0     4354.46     4347.36     60.39 o 
   8  14   0      289.13      319.33     15.90 o 
  10  14   0     2493.44     2469.73     44.89 o 
  12  14   0       33.71       19.91     11.62 o 
   1  15   0       53.71       58.07      7.52 o 
   3  15   0     1593.59     1511.41     25.20 o 
   5  15   0     1198.01     1095.20     27.07 o 
   7  15   0     5590.83     5616.45     74.77 o 
   9  15   0     2149.65     2202.29     42.27 o 
  11  15   0     2554.55     2725.02     68.31 o 
   0  16   0     5425.45     5338.90     82.82 o 
   2  16   0      934.69      860.36     19.55 o 
   4  16   0     2580.92     2617.18     41.14 o 
   6  16   0       16.20        8.75      8.73 o 
   8  16   0      157.93      184.39     14.17 o 
  10  16   0      274.38      366.70     28.69 o 
   1  17   0      198.18      212.31     12.62 o 
   3  17   0     1224.16     1215.88     25.73 o 
   5  17   0      237.80      236.12     15.90 o 
   7  17   0       72.61       63.36     15.90 o 
   9  17   0      445.63      420.10     22.62 o 
   0  18   0    14208.08    13914.45    205.05 o 
   2  18   0     1802.27     1756.98     34.02 o 
   4  18   0     5539.61     5393.73     81.48 o 
   6  18   0       79.60       56.11     12.58 o 
   1  19   0      484.06      520.26     23.39 o 
   3  19   0     2112.67     2045.57     48.74 o 
   5  19   0     2847.44     2910.22     61.57 o 
   0  20   0      915.54      945.91     55.03 o 
 -17   1   1      853.11      835.48     28.69 o 
 -15   1   1        7.61       11.37      8.31 o 
 -13   1   1     5449.59     5120.62     66.74 o 
 -11   1   1     4008.74     3861.51     48.87 o 
  -9   1   1     4443.41     4317.85     50.36 o 
  -7   1   1       25.50       10.13      3.28 o 
  -5   1   1       41.45       29.70      3.62 o 
  -3   1   1       96.83       87.37      4.52 o 
  -1   1   1       15.16        8.54      1.38 o 
   1   1   1     9583.70     9783.18     74.85 o 
   3   1   1     3581.73     3680.39     29.75 o 
   5   1   1    29065.69    30219.62    249.96 o 
   7   1   1     1442.34     1476.91     18.33 o 
   9   1   1      124.29      145.51      7.07 o 
  11   1   1     2071.96     2059.79     50.65 o 
  13   1   1      746.65      768.15     19.39 o 
  15   1   1     3816.72     3701.39     92.93 o 
 -16   2   1     6176.73     5954.13     87.05 o 
 -14   2   1     3461.27     3353.22     48.31 o 
 -12   2   1      441.87      436.96     16.33 o 
 -10   2   1       92.87       92.96      8.37 o 
  -8   2   1       67.47       74.54      5.97 o 
  -6   2   1     4161.42     4179.25     45.01 o 
  -4   2   1       43.61       36.72      3.27 o 
  -2   2   1     3248.30     3134.15     28.57 o 
   0   2   1     2274.45     2343.77     16.57 o 
   2   2   1      263.27      341.90      5.64 o 
   4   2   1     1753.21     1761.70     16.97 o 
   6   2   1     4335.30     4215.15     39.57 o 
   8   2   1     9053.89     8908.15     79.35 o 
  10   2   1     9647.12     9319.15     91.84 o 
  12   2   1      830.77      799.76     19.70 o 
  14   2   1       64.07       62.01      9.81 o 
  16   2   1      600.16      604.91     29.32 o 
 -17   3   1      758.68      776.79     33.00 o 
 -15   3   1       16.38       32.42      8.49 o 
 -13   3   1     1217.59     1268.89     25.08 o 
 -11   3   1     2133.81     2007.69     30.85 o 
  -9   3   1        9.05       33.05      8.66 o 
  -7   3   1     1239.62     1062.11     14.13 o 
  -5   3   1       12.93       24.02      2.69 o 
  -3   3   1     5214.55     4974.19     42.94 o 
  -1   3   1      609.67      715.95      6.76 o 
   1   3   1    11948.29    11892.47     75.72 o 
   3   3   1     4462.76     4774.80     38.20 o 
   5   3   1     7479.82     7284.57     57.41 o 
   7   3   1       13.26       18.31      3.60 o 
   9   3   1     6362.40     6233.14     76.82 o 
  11   3   1      164.55      163.76      9.56 o 
  13   3   1     2042.49     2060.13     36.44 o 
  15   3   1      977.26      984.77     31.93 o 
 -16   4   1      101.08       94.86     15.15 o 
 -14   4   1      136.97      150.31     12.73 o 
 -12   4   1      507.68      495.52     17.57 o 
 -10   4   1     3299.99     3347.78     36.38 o 
  -8   4   1     9838.20     9773.29     94.81 o 
  -6   4   1    15874.72    15916.35    136.73 o 
  -4   4   1     1628.45     1210.80     18.91 o 
  -2   4   1     9074.29     8637.92     60.15 o 
   0   4   1    16721.61    16594.76    101.78 o 
   2   4   1     2853.78     2864.80     23.45 o 
   4   4   1      126.31      161.72      5.72 o 
   6   4   1     7775.35     7651.69     58.79 o 
   8   4   1     2042.56     2106.87     39.13 o 
  10   4   1     5472.53     5558.05     56.47 o 
  12   4   1     1983.81     1995.47     31.85 o 
  14   4   1     1502.22     1488.69     31.80 o 
  16   4   1      653.35      666.80     30.65 o 
 -17   5   1       37.06       30.49     13.15 o 
 -15   5   1     2932.21     2855.09     84.73 o 
 -13   5   1     2601.99     2553.24     39.73 o 
 -11   5   1    12790.37    12431.04    135.81 o 
  -9   5   1      962.81     1037.80     13.97 o 
  -7   5   1     2893.72     2754.27     37.76 o 
  -5   5   1      141.73      179.22      6.04 o 
  -3   5   1       20.68       19.79      2.82 o 
  -1   5   1    11041.77    11079.36     74.04 o 
   1   5   1      713.88      581.23      6.65 o 
   3   5   1    30472.80    30461.64    242.47 o 
   5   5   1     7659.22     7567.12     60.61 o 
   7   5   1     9595.82     9608.44     77.78 o 
   9   5   1     1158.13     1136.54     19.25 o 
  11   5   1      243.62      255.86     11.38 o 
  13   5   1     1724.10     1679.16     33.12 o 
  15   5   1     1033.24     1047.85     33.44 o 
 -16   6   1     3080.85     2955.55     65.28 o 
 -14   6   1      985.56      983.86     31.74 o 
 -12   6   1      734.57      767.52     21.62 o 
 -10   6   1     3597.21     3494.75     41.96 o 
  -8   6   1       20.37       31.39      4.27 o 
  -6   6   1     1818.47     1793.39     26.62 o 
  -4   6   1     1452.60     1406.16     16.27 o 
  -2   6   1     1597.34     1616.17     16.10 o 
   0   6   1     2677.22     2777.91     20.97 o 
   2   6   1     1002.95     1034.86     10.90 o 
   4   6   1      323.69      375.22      8.13 o 
   6   6   1      100.51       99.82      5.71 o 
   8   6   1      768.38      780.18     14.41 o 
  10   6   1     1005.27      970.93     19.69 o 
  12   6   1       13.03       10.88      6.78 o 
  14   6   1       14.45       24.51      8.57 o 
 -15   7   1     6527.04     6499.70    108.44 o 
 -13   7   1     1407.26     1453.13     34.41 o 
 -11   7   1     6558.87     6642.01     74.33 o 
  -9   7   1      330.58      299.27      9.11 o 
  -7   7   1     2635.10     2502.12     29.72 o 
  -5   7   1     5541.14     5502.15     47.28 o 
  -3   7   1        8.48       36.18      2.95 o 
  -1   7   1    25342.75    25255.88    171.25 o 
   1   7   1     2916.70     2844.19     22.64 o 
   3   7   1    33078.67    32308.64    235.94 o 
   5   7   1     5044.97     4851.76     44.61 o 
   7   7   1    24211.98    24070.02    191.13 o 
   9   7   1      208.34      223.33     10.76 o 
  11   7   1     1687.66     1712.57     31.22 o 
  13   7   1      133.96      148.26     11.70 o 
  15   7   1     1365.39     1367.89     41.42 o 
 -16   8   1      661.24      625.48     39.28 o 
 -14   8   1       29.79       39.59     10.05 o 
 -12   8   1      367.16      367.84     17.76 o 
 -10   8   1     2212.81     2299.76     32.59 o 
  -8   8   1    22363.27    21945.16    203.59 o 
  -6   8   1    11493.02    11302.64    102.59 o 
  -4   8   1    18954.92    18324.74    151.05 o 
  -2   8   1     7965.83     7521.55     62.32 o 
   0   8   1    32724.95    33155.20    245.44 o 
   2   8   1     7541.88     7433.81     57.30 o 
   4   8   1      335.83      347.07      9.52 o 
   6   8   1     1820.74     1746.57     21.63 o 
   8   8   1     4582.57     4671.69     47.56 o 
  10   8   1     4622.68     4518.91     53.95 o 
  12   8   1     4669.39     4848.31     66.01 o 
  14   8   1     3456.14     3468.52     99.54 o 
 -15   9   1       33.15       37.83     12.13 o 
 -13   9   1     4357.22     4356.61     68.82 o 
 -11   9   1      366.62      346.45     19.18 o 
  -9   9   1     3218.74     3150.02     39.58 o 
  -7   9   1        0.99       12.47      4.44 o 
  -5   9   1     8567.02     8170.83     71.73 o 
  -3   9   1     2840.28     2778.58     28.74 o 
  -1   9   1      134.56      138.78      5.60 o 
   1   9   1     4121.10     3970.50     32.65 o 
   3   9   1       10.52        7.95      3.75 o 
   5   9   1    11519.41    11231.86     94.03 o 
   7   9   1      393.06      397.41     11.90 o 
   9   9   1     1670.26     1673.24     27.46 o 
  11   9   1       99.00      110.08     11.13 o 
  13   9   1      748.48      822.69     24.43 o 
 -14  10   1      147.28      185.04     18.76 o 
 -12  10   1     2165.31     2128.44     40.77 o 
 -10  10   1     1238.15     1277.72     26.13 o 
  -8  10   1     9921.75     9786.87    107.90 o 
  -6  10   1        0.25        5.62      4.45 o 
  -4  10   1    14188.97    14155.91    115.16 o 
  -2  10   1       12.60       17.42      4.00 o 
   0  10   1     6771.03     6849.10     54.89 o 
   2  10   1       47.16       54.45      4.05 o 
   4  10   1     1350.01     1416.03     21.11 o 
   6  10   1     3216.54     3183.99     36.37 o 
   8  10   1      850.88      910.90     19.75 o 
  10  10   1     1479.48     1521.67     30.02 o 
  12  10   1      135.41      139.83     12.17 o 
  14  10   1     2154.05     2238.14     46.69 o 
 -15  11   1     1898.58     1861.51     70.33 o 
 -13  11   1    11118.44    11270.55    152.87 o 
 -11  11   1     1776.17     1767.63     33.92 o 
  -9  11   1     8083.41     8269.55     89.05 o 
  -7  11   1      191.27      211.35     10.84 o 
  -5  11   1     2774.26     2649.62     31.36 o 
  -3  11   1     7936.67     7838.34     68.84 o 
  -1  11   1      896.05      929.42     13.82 o 
   1  11   1    24920.50    24525.56    184.49 o 
   3  11   1     9331.40     9128.28     78.60 o 
   5  11   1    28223.10    27864.82    241.84 o 
   7  11   1     7486.77     7449.30     76.37 o 
   9  11   1     7719.35     7922.58     79.95 o 
  11  11   1        3.31        4.06      7.57 o 
  13  11   1     1221.83     1268.89     45.95 o 
 -14  12   1      688.13      708.04     28.41 o 
 -12  12   1      189.66      173.40     13.56 o 
 -10  12   1     3945.51     3978.48     51.39 o 
  -8  12   1     1984.52     2072.05     32.50 o 
  -6  12   1    19937.36    19737.10    167.72 o 
  -4  12   1      877.83      843.31     15.26 o 
  -2  12   1    17967.26    17545.64    142.09 o 
   0  12   1     4882.59     4701.79     43.92 o 
   2  12   1     9397.23     9262.75     80.44 o 
   4  12   1      352.96      329.79     13.53 o 
   6  12   1      294.64      300.20     12.64 o 
   8  12   1      956.07      885.91     21.11 o 
  10  12   1      353.38      372.05     18.07 o 
  12  12   1     4943.74     5025.55     85.74 o 
 -13  13   1      172.77      187.03     17.27 o 
 -11  13   1       30.33       35.20      9.30 o 
  -9  13   1     2239.88     2304.42     36.80 o 
  -7  13   1     1126.81     1117.68     23.40 o 
  -5  13   1        1.32       -0.51      4.68 o 
  -3  13   1      354.98      328.67     10.84 o 
  -1  13   1     3083.60     2931.58     31.82 o 
   1  13   1     1549.25     1472.00     20.57 o 
   3  13   1      244.50      279.56     14.94 o 
   5  13   1       34.34       43.14      7.08 o 
   7  13   1      473.22      448.42     17.55 o 
   9  13   1        2.17       16.88      8.46 o 
  11  13   1     1088.95     1080.56     34.89 o 
 -12  14   1      647.96      667.88     30.88 o 
 -10  14   1     6504.23     6582.99     83.82 o 
  -8  14   1       23.83       28.18      8.88 o 
  -6  14   1    11208.15    11247.80    126.35 o 
  -4  14   1      948.17      942.93     22.40 o 
  -2  14   1    17398.48    17058.89    148.71 o 
   0  14   1        8.10       18.75      8.78 o 
   2  14   1     8631.99     8450.99     80.97 o 
   4  14   1      522.67      533.19     17.76 o 
   6  14   1       17.31       16.49      7.27 o 
   8  14   1     8437.17     8510.13    102.73 o 
  10  14   1      214.09      204.65     21.34 o 
 -11  15   1     3525.68     3564.69     66.75 o 
  -9  15   1      965.59     1005.30     28.66 o 
  -7  15   1     2962.11     2950.46     48.43 o 
  -5  15   1       91.75       84.25      9.63 o 
  -3  15   1       18.46       21.89      6.34 o 
  -1  15   1     3799.90     3664.60     46.29 o 
   1  15   1     3037.94     3018.84     38.33 o 
   3  15   1     7005.02     6894.11     74.61 o 
   5  15   1     6543.69     6556.59     82.67 o 
   7  15   1     5053.92     5044.40     69.55 o 
   9  15   1     2631.63     2650.94     59.39 o 
 -10  16   1      863.47      846.40     30.00 o 
  -8  16   1     4718.41     4703.36     68.12 o 
  -6  16   1       10.91       14.76      8.31 o 
  -4  16   1     4518.01     4405.75     58.26 o 
  -2  16   1      276.12      291.48     13.77 o 
   0  16   1     6620.29     6605.88     68.88 o 
   2  16   1      575.76      579.43     18.50 o 
   4  16   1     2146.19     2091.77     38.93 o 
   6  16   1      219.99      241.39     16.16 o 
   8  16   1     3518.40     3600.96     69.90 o 
  -9  17   1     2987.02     3014.41     69.72 o 
  -7  17   1      669.63      630.54     31.39 o 
  -5  17   1       17.79       18.56      8.02 o 
  -3  17   1      366.70      347.10     15.10 o 
  -1  17   1      389.22      422.37     17.42 o 
   1  17   1     1526.30     1538.88     28.84 o 
   3  17   1     1426.89     1414.54     32.35 o 
   5  17   1     1438.24     1528.84     41.23 o 
   7  17   1       10.07       18.73     11.94 o 
  -8  18   1     2192.88     2249.94     53.75 o 
  -6  18   1       29.07       48.96     12.55 o 
  -4  18   1     8558.49     8400.80    104.37 o 
  -2  18   1      224.71      231.69     13.89 o 
   0  18   1     4529.75     4505.68     70.71 o 
   2  18   1      304.10      294.07     16.76 o 
   4  18   1     3344.87     3265.36     65.77 o 
   6  18   1     2619.55     2613.67     52.87 o 
  -5  19   1       49.00       38.44     12.40 o 
  -3  19   1       16.66       20.71     10.55 o 
  -1  19   1      707.38      744.62     27.03 o 
   1  19   1       11.06        9.30     10.20 o 
   3  19   1     1146.59     1167.83     38.98 o 
 -18   0   2     2050.80     2041.74     72.64 o 
 -16   0   2     5357.31     5305.07     98.37 o 
 -14   0   2       84.21       99.07     15.45 o 
 -12   0   2    19585.34    18588.88    545.81 o 
 -10   0   2      959.21      819.02     20.04 o 
  -8   0   2    95749.91    94167.56   2940.59 o 
  -6   0   2    15117.87    16958.33    249.15 o 
  -4   0   2    54688.60    55703.66   1012.35 o 
  -2   0   2     3357.43     2777.64     34.07 o 
   0   0   2    36208.38    33060.46    340.69 o 
   2   0   2     7471.09     5790.40     70.25 o 
   4   0   2     2684.82     2980.08     37.98 o 
   6   0   2    37513.59    36796.18    416.27 o 
   8   0   2      865.75      943.49     21.73 o 
  10   0   2    29508.38    29863.93    473.47 o 
  12   0   2      292.75      327.49     21.44 o 
  14   0   2    10532.56    10548.30    234.61 o 
 -17   1   2      232.56      214.76     18.72 o 
 -15   1   2       99.74      117.88     10.63 o 
 -13   1   2     1590.46     1551.48     30.26 o 
 -11   1   2      197.45      258.77     13.71 o 
  -9   1   2        1.65        8.16      2.92 o 
  -7   1   2     2751.04     2668.26     41.39 o 
  -5   1   2      584.43      800.33     12.88 o 
  -3   1   2    33206.96    35535.45    324.53 o 
  -1   1   2    39809.09    40554.99    485.31 o 
   1   1   2    30919.71    29836.73    224.87 o 
   3   1   2     2223.30     2158.62     20.12 o 
   5   1   2    12666.26    12564.56    100.32 o 
   7   1   2     1285.88     1225.93     17.15 o 
   9   1   2      638.84      671.74     25.14 o 
  11   1   2      140.16      142.67     10.48 o 
  13   1   2       14.21       17.51      7.35 o 
  15   1   2      372.93      398.68     27.41 o 
 -18   2   2     2958.46     2883.34     62.07 o 
 -16   2   2      265.79      240.07     17.00 o 
 -14   2   2     5704.75     5587.78     69.10 o 
 -12   2   2     7371.43     7251.46     73.08 o 
 -10   2   2     2235.91     2362.45     33.73 o 
  -8   2   2    25211.81    26395.82    280.60 o 
  -6   2   2     7026.40     8098.88     96.55 o 
  -4   2   2    11352.91    12046.27    118.94 o 
  -2   2   2    11057.86    12811.59     98.29 o 
   0   2   2    11924.74    12819.90     87.73 o 
   2   2   2     1041.30     1016.35     11.57 o 
   4   2   2    10348.45    11188.10     92.35 o 
   6   2   2     7090.24     7127.45     60.94 o 
   8   2   2      663.21      690.78     13.74 o 
  10   2   2    10974.56    10855.33    104.64 o 
  12   2   2     1996.53     1984.27     38.00 o 
  14   2   2     1627.64     1555.70     40.42 o 
 -17   3   2       62.53       78.10     14.37 o 
 -15   3   2     6391.08     6079.31     79.72 o 
 -13   3   2     2775.51     2703.39     39.35 o 
 -11   3   2    16851.01    16616.31    154.46 o 
  -9   3   2     2670.67     2539.76     34.26 o 
  -7   3   2      191.64      156.94      7.71 o 
  -5   3   2    32603.19    33458.28    371.67 o 
  -3   3   2       78.88       46.45      2.93 o 
  -1   3   2    71983.03    72320.38    868.89 o 
   1   3   2     3640.84     4718.26     35.93 o 
   3   3   2    55553.51    54867.38    664.75 o 
   5   3   2     4314.76     4272.63     36.97 o 
   7   3   2    25219.16    24864.99    194.73 o 
   9   3   2     2229.21     2198.60     28.50 o 
  11   3   2       18.10       20.03      6.45 o 
  13   3   2     5498.98     5434.66     73.19 o 
  15   3   2      647.54      611.44     30.49 o 
 -18   4   2      391.89      406.15     26.48 o 
 -16   4   2      636.55      660.04     27.39 o 
 -14   4   2    10126.51    10131.50    116.86 o 
 -12   4   2       43.40       57.47      7.51 o 
 -10   4   2    24398.29    24407.25    218.49 o 
  -8   4   2     5786.51     6049.13     86.76 o 
  -6   4   2    56968.47    58024.64    820.45 o 
  -4   4   2     5498.29     5692.01     51.77 o 
   2   4   2     5726.74     5462.60     42.07 o 
   4   4   2    15282.94    14067.05    106.44 o 
   6   4   2     1298.71     1369.95     15.83 o 
   8   4   2    21277.57    20909.69    184.50 o 
  10   4   2     2604.73     2628.45     31.69 o 
  12   4   2    12078.57    12147.70    122.27 o 
  14   4   2       41.31       59.62     13.65 o 
 -17   5   2       85.25       56.00     13.41 o 
 -15   5   2     1447.78     1524.57     34.38 o 
 -13   5   2      206.51      233.10     14.98 o 
 -11   5   2     2880.26     2812.73     43.11 o 
  -9   5   2     6205.03     6238.87     66.47 o 
  -7   5   2    10347.54    10255.96    119.26 o 
  -5   5   2        6.19        4.25      2.40 o 
  -3   5   2     7634.61     7750.55     59.59 o 
  -1   5   2     1421.65     1548.58     13.46 o 
   1   5   2     6625.81     6755.65     47.39 o 
   3   5   2     1462.80     1428.28     15.14 o 
   5   5   2     6979.40     6747.90     53.45 o 
   7   5   2      522.81      548.97     10.85 o 
   9   5   2     2062.55     2027.30     27.37 o 
  11   5   2       42.66       72.40     19.77 o 
  13   5   2      515.01      512.29     21.60 o 
 -16   6   2     3126.06     2958.55     69.06 o 
 -14   6   2       30.08       34.13     11.23 o 
 -12   6   2      993.93      958.91     26.91 o 
 -10   6   2     6685.57     7073.26     75.53 o 
  -8   6   2      372.77      320.04      7.43 o 
  -6   6   2    22960.27    23679.20    176.21 o 
  -4   6   2     1819.01     1652.23     17.89 o 
  -2   6   2    17321.87    17818.81    122.11 o 
   0   6   2     1407.00     1495.33     13.41 o 
   2   6   2      264.78      328.91      6.35 o 
   4   6   2     6253.20     6343.19     52.43 o 
   6   6   2       23.28       33.76      4.51 o 
   8   6   2     8762.78     8691.64     80.32 o 
  10   6   2      323.26      326.27     13.18 o 
  12   6   2     1855.71     1780.12     52.45 o 
  14   6   2      986.43     1000.11     30.47 o 
 -17   7   2     5754.20     5724.24     98.69 o 
 -15   7   2      176.98      174.68     18.08 o 
 -13   7   2     7509.79     7580.40    111.31 o 
 -11   7   2        7.14        8.78      6.10 o 
  -9   7   2     7492.76     7595.21     80.27 o 
  -7   7   2     6844.50     6883.46     72.10 o 
  -5   7   2     5240.55     5307.59     45.68 o 
  -3   7   2    54716.21    54014.08    696.84 o 
  -1   7   2       37.64       50.83      3.20 o 
   1   7   2    54815.13    54413.17    429.38 o 
   3   7   2     2218.03     2282.16     22.16 o 
   5   7   2    28641.60    28306.86    237.43 o 
   7   7   2     5342.65     5360.92     47.78 o 
   9   7   2     1490.18     1520.65     26.54 o 
  11   7   2     3534.12     3424.96     47.03 o 
  13   7   2       87.07       91.01     11.31 o 
 -16   8   2     1722.61     1802.85     48.50 o 
 -14   8   2     1791.27     1814.26     47.27 o 
 -12   8   2     1352.51     1438.10     38.92 o 
 -10   8   2      197.17      222.99     11.25 o 
  -8   8   2     1005.12     1009.08     17.62 o 
  -6   8   2     1109.56     1151.30     15.18 o 
  -4   8   2      688.64      574.98     10.15 o 
  -2   8   2        6.54       11.55      3.22 o 
   0   8   2      359.67      297.50      6.97 o 
   2   8   2     3420.11     3049.11     27.53 o 
   4   8   2     3989.40     3967.61     36.43 o 
   6   8   2      973.69      908.81     15.44 o 
   8   8   2       20.39       48.01      8.62 o 
  10   8   2      433.24      430.33     15.38 o 
  12   8   2      153.83      142.54     11.72 o 
 -15   9   2      893.42      937.71     38.79 o 
 -13   9   2     8623.93     8577.55    143.04 o 
 -11   9   2     3166.78     3197.17     53.64 o 
  -9   9   2    10935.98    11017.85    111.21 o 
  -7   9   2       67.54       75.18      8.74 o 
  -5   9   2       59.28       67.59      7.03 o 
  -3   9   2     2873.79     2733.82     26.94 o 
  -1   9   2    10010.36     9728.54     74.22 o 
   1   9   2     2579.81     2470.06     23.00 o 
   3   9   2      416.90      362.93      9.32 o 
   5   9   2     5742.79     5594.89     52.56 o 
   7   9   2     1385.88     1375.72     21.93 o 
   9   9   2        2.63        6.38      5.89 o 
  11   9   2     4748.30     4770.33     66.17 o 
  13   9   2     1384.83     1436.36     35.21 o 
 -16  10   2     2225.58     2309.20     63.17 o 
 -14  10   2      312.85      298.48     21.71 o 
 -12  10   2      240.84      255.20     15.97 o 
 -10  10   2     2973.30     3129.08     41.19 o 
  -8  10   2     3302.03     3464.66     41.35 o 
  -6  10   2     1955.02     1976.94     25.11 o 
  -4  10   2     1381.95     1502.40     20.93 o 
  -2  10   2       57.57       69.33      4.68 o 
   0  10   2      413.37      462.59      8.58 o 
   2  10   2      878.83      914.81     14.70 o 
   4  10   2       28.98       48.42      5.10 o 
   6  10   2     1244.85     1248.11     19.54 o 
   8  10   2     3123.43     3193.76     39.33 o 
  10  10   2     3117.05     3011.80     47.16 o 
  12  10   2      161.30      189.93     22.88 o 
 -15  11   2     1433.74     1400.56     38.16 o 
 -13  11   2      414.06      399.62     20.28 o 
 -11  11   2     2470.97     2538.95     41.53 o 
  -9  11   2     2786.24     2869.65     39.91 o 
  -7  11   2     1577.97     1599.25     23.71 o 
  -5  11   2     5568.55     5760.93     69.61 o 
  -3  11   2     4877.78     4780.41     46.07 o 
  -1  11   2     7381.72     7413.80     57.58 o 
   1  11   2    11029.07    10886.02     84.33 o 
   3  11   2     7437.91     7371.15     66.40 o 
   5  11   2     2935.60     2945.17     33.77 o 
   7  11   2     1459.36     1498.57     24.38 o 
   9  11   2     4533.35     4443.03     61.24 o 
  11  11   2      743.65      720.13     29.33 o 
 -14  12   2        0.56       14.05      9.56 o 
 -12  12   2      807.60      791.71     25.03 o 
 -10  12   2     3066.26     3020.63     42.04 o 
  -8  12   2      215.77      222.45     12.14 o 
  -6  12   2     6513.32     6462.98     63.76 o 
  -4  12   2      894.86      866.86     16.81 o 
  -2  12   2     2862.01     2880.28     32.37 o 
   0  12   2      604.35      647.08     12.09 o 
   2  12   2      213.58      226.37     10.52 o 
   4  12   2     1196.37     1181.83     19.33 o 
   6  12   2      519.61      497.33     13.97 o 
   8  12   2     3414.70     3340.15     50.64 o 
  10  12   2       35.19       34.70     11.20 o 
 -13  13   2      965.04      977.44     31.31 o 
 -11  13   2     4385.16     4394.28     60.71 o 
  -9  13   2     1581.80     1613.44     31.69 o 
  -7  13   2     2346.84     2410.68     37.00 o 
  -5  13   2      815.48      851.64     17.36 o 
  -3  13   2       52.12       49.13      5.66 o 
  -1  13   2     3859.82     3764.50     40.36 o 
   1  13   2      148.64      152.72      7.57 o 
   3  13   2     2922.33     2859.11     33.53 o 
   5  13   2      401.09      391.40     17.67 o 
   7  13   2       47.59       53.88     11.80 o 
   9  13   2     2358.81     2330.06     51.34 o 
  11  13   2      783.90      849.14     39.12 o 
 -12  14   2      137.82      166.22     27.43 o 
 -10  14   2     1587.49     1624.21     32.39 o 
  -8  14   2       42.97       50.76      8.61 o 
  -6  14   2      285.33      296.41     13.58 o 
  -4  14   2      671.34      714.70     16.48 o 
  -2  14   2      178.20      205.51     10.19 o 
   0  14   2       20.87       24.94      5.06 o 
   2  14   2     1248.26     1266.07     22.99 o 
   4  14   2      520.11      517.91     16.84 o 
   6  14   2        2.45        4.53      8.82 o 
   8  14   2      426.41      430.71     38.39 o 
  10  14   2       77.82       82.27     17.46 o 
 -11  15   2     1679.57     1651.77     42.72 o 
  -9  15   2      536.35      533.22     22.77 o 
  -7  15   2       53.26       61.57     10.25 o 
  -5  15   2     7262.90     7152.34     77.46 o 
  -3  15   2      212.23      212.88     11.30 o 
  -1  15   2     6387.86     6296.28     73.43 o 
   1  15   2      431.72      436.94     17.05 o 
   3  15   2     6878.74     6662.46     84.30 o 
   5  15   2      420.80      444.62     22.18 o 
   7  15   2     6161.75     5908.56     95.51 o 
   9  15   2        9.06       24.14     13.90 o 
 -10  16   2      889.65      993.60     37.95 o 
  -8  16   2    10681.42    10447.26    133.86 o 
  -6  16   2      603.60      612.54     24.18 o 
  -4  16   2     3706.32     3631.13     48.38 o 
  -2  16   2      285.66      324.26     14.85 o 
   0  16   2      396.74      398.93     18.17 o 
   2  16   2      466.11      474.82     20.95 o 
   4  16   2       60.20       45.52     11.17 o 
   6  16   2     7101.62     6904.55    108.01 o 
   8  16   2     1681.65     1791.31     53.42 o 
  -9  17   2      148.87      154.23     15.94 o 
  -7  17   2        7.07        9.69     10.39 o 
  -5  17   2       10.57       11.85      9.17 o 
  -3  17   2       18.66       25.43      8.68 o 
  -1  17   2       11.65       15.08      8.07 o 
   1  17   2       20.38       44.74     11.34 o 
   3  17   2        3.05        3.82      9.07 o 
   5  17   2       17.39        5.54     10.51 o 
  -8  18   2     3858.27     4058.39     76.62 o 
  -6  18   2     1251.54     1250.75     35.40 o 
  -4  18   2     2354.68     2321.87     53.02 o 
  -2  18   2      188.86      182.56     14.84 o 
   0  18   2       28.71       29.99     12.31 o 
   2  18   2       67.25       70.92     15.10 o 
   4  18   2      486.03      465.31     24.86 o 
  -5  19   2     1555.00     1575.73     50.67 o 
  -3  19   2     6763.54     6779.62    119.29 o 
  -1  19   2     5926.28     5917.59     88.91 o 
   1  19   2     9686.69     9687.61    141.94 o 
 -17   1   3     5121.09     5005.60     86.30 o 
 -15   1   3     2512.39     2423.92     42.98 o 
 -13   1   3     2958.13     2944.38     40.57 o 
 -11   1   3      727.71      675.43     22.58 o 
  -9   1   3     1432.18     1458.84     24.84 o 
  -7   1   3     9093.36     9228.91    110.70 o 
  -5   1   3     1885.92     1951.06     22.01 o 
  -3   1   3    62824.39    69828.76    836.19 o 
  -1   1   3     2597.65     2624.61     20.26 o 
   1   1   3     4374.53     4264.24     32.57 o 
   3   1   3      273.89      305.25      7.06 o 
   5   1   3      454.25      443.24      9.26 o 
   7   1   3     1595.07     1587.24     23.41 o 
   9   1   3     3568.41     3543.03     43.69 o 
  11   1   3     2251.15     2231.93     39.02 o 
  13   1   3     1620.22     1627.75     37.74 o 
 -18   2   3        8.11       19.86     11.62 o 
 -16   2   3       37.71       36.44      9.13 o 
 -14   2   3     1780.45     1672.91     32.43 o 
 -12   2   3     4245.29     3985.47     50.02 o 
 -10   2   3     8946.21     8697.45     88.69 o 
  -8   2   3    16692.79    16464.92    166.20 o 
  -6   2   3    11935.14    12308.30    120.97 o 
  -4   2   3     2437.15     2568.05     25.51 o 
  -2   2   3       59.99       79.66      3.76 o 
   0   2   3     1228.81     1188.53     12.50 o 
   2   2   3     9935.28    10198.63     78.49 o 
   4   2   3     5084.79     5062.72     43.43 o 
   6   2   3       20.07       45.78      8.52 o 
   8   2   3      533.98      548.08     13.27 o 
  10   2   3      695.94      697.20     17.79 o 
  12   2   3      304.20      333.09     16.39 o 
  14   2   3     3353.23     3369.79     60.14 o 
 -17   3   3      829.82      764.22     30.95 o 
 -15   3   3     1669.88     1672.23     34.13 o 
 -13   3   3      313.71      291.16     14.76 o 
 -11   3   3     4228.67     4120.60     47.99 o 
  -9   3   3      193.42      211.86     12.57 o 
  -7   3   3    11550.89    11688.65    123.90 o 
  -5   3   3     1454.13     1461.51     16.10 o 
  -3   3   3     8187.89     8583.79     69.46 o 
  -1   3   3      924.90      917.14     11.23 o 
   1   3   3    13258.86    13693.17     98.35 o 
   3   3   3      622.49      619.51      9.29 o 
   5   3   3      245.58      265.81      7.80 o 
   7   3   3      140.83      143.50      8.00 o 
   9   3   3      923.92      852.40     17.44 o 
  11   3   3      337.74      361.25     15.32 o 
  13   3   3       28.84       26.15      8.58 o 
 -18   4   3      434.90      431.90     28.90 o 
 -16   4   3     1515.87     1465.26     38.65 o 
 -14   4   3     4764.30     4615.15     63.61 o 
 -12   4   3     3923.68     3983.18     56.70 o 
 -10   4   3     4431.42     4503.55     59.34 o 
  -8   4   3    12511.62    12884.83    141.84 o 
  -6   4   3     6457.43     6618.85     67.20 o 
  -4   4   3     1301.62     1296.15     15.06 o 
  -2   4   3    12173.28    12640.71     94.61 o 
   0   4   3     7781.96     7929.48     62.04 o 
   2   4   3    12390.41    12664.97     92.48 o 
   4   4   3    11183.15    11278.45     80.91 o 
   6   4   3     8272.40     8180.81     75.25 o 
   8   4   3     6320.58     6298.11     59.43 o 
  10   4   3     2232.58     2216.99     31.48 o 
  12   4   3      680.07      698.88     20.22 o 
 -17   5   3     2346.58     2262.64     52.81 o 
 -15   5   3     2832.79     2811.17     49.26 o 
 -13   5   3      621.55      595.42     28.59 o 
 -11   5   3     2694.90     2665.10     42.25 o 
  -9   5   3     3299.96     3196.65     50.78 o 
  -7   5   3      824.83      845.85     16.20 o 
  -5   5   3    25329.45    25671.87    357.04 o 
  -3   5   3    11703.79    11944.50     89.68 o 
  -1   5   3    36139.43    37519.55    324.30 o 
   1   5   3        1.81       10.97      3.21 o 
   3   5   3     1385.56     1401.56     15.19 o 
   5   5   3      207.32      239.04      7.68 o 
   7   5   3      302.35      310.05     14.01 o 
   9   5   3     5110.61     5118.34     58.14 o 
  11   5   3     2070.84     2129.11     34.20 o 
  13   5   3     4529.86     4425.48     71.21 o 
 -16   6   3       18.32       23.80     10.67 o 
 -14   6   3      136.55      146.16     15.37 o 
 -12   6   3      692.51      672.01     18.72 o 
 -10   6   3        1.29        1.77      4.85 o 
  -8   6   3     1036.10     1057.97     21.33 o 
  -6   6   3      981.35     1024.41     20.32 o 
  -4   6   3        7.23       10.54      3.13 o 
  -2   6   3     1170.91     1250.20     13.05 o 
   0   6   3     1631.31     1514.97     14.99 o 
   2   6   3      181.90      198.61      5.89 o 
   4   6   3      380.13      345.98      8.60 o 
   6   6   3      492.80      495.33     10.95 o 
   8   6   3     2053.24     1989.97     26.46 o 
  10   6   3       31.91       34.19      6.71 o 
  12   6   3     1255.31     1213.32     30.27 o 
 -17   7   3      251.23      254.63     22.61 o 
 -15   7   3      389.78      362.07     27.52 o 
 -13   7   3     1505.70     1475.58     33.16 o 
 -11   7   3        2.74       10.50      5.49 o 
  -9   7   3    13482.23    13077.48    124.80 o 
  -7   7   3     4626.08     4642.65     44.59 o 
  -5   7   3    40993.63    41131.32    421.14 o 
  -3   7   3     8583.48     8426.06     66.54 o 
  -1   7   3    41103.57    41494.13    389.58 o 
   1   7   3     2445.16     2346.57     21.70 o 
   3   7   3     5813.65     5898.41     48.29 o 
   5   7   3     1595.51     1571.81     19.50 o 
   7   7   3     1167.88     1161.46     20.09 o 
   9   7   3     2272.99     2224.97     35.33 o 
  11   7   3     1461.29     1491.40     30.33 o 
  13   7   3     7279.52     7566.38    116.70 o 
 -16   8   3     4272.08     4233.35     88.61 o 
 -14   8   3     3751.76     3655.32     70.57 o 
 -12   8   3     7310.67     7381.20     95.94 o 
 -10   8   3     3418.88     3526.67     42.38 o 
  -8   8   3    10016.39     9682.03     90.94 o 
  -6   8   3     8845.00     8557.87     73.90 o 
  -4   8   3      261.51      298.39      7.67 o 
  -2   8   3     6775.72     6839.09     53.85 o 
   0   8   3    11457.46    11244.83     80.75 o 
   2   8   3    13622.83    13389.72     99.66 o 
   4   8   3    11625.14    11569.36     92.05 o 
   6   8   3    16786.06    16617.38    136.19 o 
   8   8   3     4540.30     4572.29     53.72 o 
  10   8   3     5206.38     5127.28     69.67 o 
  12   8   3      322.15      363.40     23.40 o 
 -15   9   3      456.56      495.84     27.79 o 
 -13   9   3     2087.69     1984.21     37.86 o 
 -11   9   3      384.83      403.58     15.93 o 
  -9   9   3        7.06       18.50      5.54 o 
  -7   9   3     4941.76     4793.67     54.52 o 
  -5   9   3      304.32      310.18      9.14 o 
  -3   9   3     5672.09     5667.53     50.95 o 
  -1   9   3      607.48      606.11     10.13 o 
   1   9   3     2215.20     2232.87     22.64 o 
   3   9   3     1377.18     1358.14     18.18 o 
   5   9   3     1091.82     1125.36     17.98 o 
   7   9   3     1734.21     1652.42     28.16 o 
   9   9   3        7.75       14.91      8.03 o 
  11   9   3     1908.73     1885.74     39.23 o 
 -16  10   3     4007.09     4129.99     90.28 o 
 -14  10   3        8.92       15.95      9.70 o 
 -12  10   3     4155.00     4322.03     61.53 o 
 -10  10   3      763.32      813.50     20.69 o 
  -8  10   3     4672.56     4609.00     53.37 o 
  -6  10   3       50.18       50.91      5.69 o 
  -4  10   3     1049.71     1066.43     17.00 o 
  -2  10   3     3342.58     3417.72     31.51 o 
   0  10   3     3360.97     3169.80     29.67 o 
   2  10   3     9130.97     8954.10     77.35 o 
   4  10   3      449.47      452.35     12.58 o 
   6  10   3    10154.06    10065.64    106.06 o 
   8  10   3      966.38      963.98     23.46 o 
  10  10   3     3977.25     4006.56     59.94 o 
 -15  11   3      379.48      410.21     26.63 o 
 -13  11   3      602.06      616.13     24.47 o 
 -11  11   3     3876.18     3996.86     54.81 o 
  -9  11   3     1273.00     1324.82     25.05 o 
  -7  11   3    18455.85    18174.19    171.08 o 
  -5  11   3    10356.27    10296.16     98.14 o 
  -3  11   3    29585.80    29355.20    228.96 o 
  -1  11   3     8574.64     8335.44     69.96 o 
   1  11   3    14045.08    13842.67    114.92 o 
   3  11   3       48.73       57.80      7.00 o 
   5  11   3     1295.33     1333.68     24.32 o 
   7  11   3     2205.52     2225.11     35.28 o 
   9  11   3       33.86       36.48      9.55 o 
  11  11   3     8746.45     8796.49    130.34 o 
 -14  12   3     6335.86     6527.83     95.01 o 
 -12  12   3       47.88       62.39     10.84 o 
 -10  12   3     2160.41     2202.45     37.57 o 
  -8  12   3       30.35       34.77      7.11 o 
  -6  12   3     2746.41     2637.12     35.23 o 
  -4  12   3     2225.42     2221.16     31.05 o 
  -2  12   3      903.19      894.34     15.75 o 
   0  12   3     5866.03     5912.09     59.55 o 
   2  12   3      764.58      767.61     17.66 o 
   4  12   3    12056.28    11922.95    122.25 o 
   6  12   3     1345.24     1389.27     28.07 o 
   8  12   3     6360.32     6330.27     82.89 o 
  10  12   3       30.89       43.31     12.68 o 
 -13  13   3      779.35      777.84     29.54 o 
 -11  13   3      116.37      103.65     10.88 o 
  -9  13   3     2331.22     2250.33     38.57 o 
  -7  13   3       58.35       65.62      8.36 o 
  -5  13   3     1242.97     1256.19     23.27 o 
  -3  13   3     1740.19     1692.13     28.72 o 
  -1  13   3      121.33      144.27     12.99 o 
   1  13   3      442.99      444.99     14.80 o 
   3  13   3       87.81       96.20      9.00 o 
   5  13   3      216.62      200.25     12.76 o 
   7  13   3      950.75      969.88     26.76 o 
   9  13   3      210.62      242.58     17.89 o 
 -12  14   3      101.07      127.21     14.59 o 
 -10  14   3    11082.70    11285.26    130.07 o 
  -8  14   3      240.20      227.86     14.51 o 
  -6  14   3     4922.96     4961.36     61.75 o 
  -4  14   3      677.99      688.92     17.71 o 
  -2  14   3      293.30      321.55     14.70 o 
   0  14   3    12221.84    12171.67    143.15 o 
   2  14   3      701.86      706.70     22.92 o 
   4  14   3     8897.04     8982.05     98.92 o 
   6  14   3      295.46      284.60     16.82 o 
   8  14   3     7590.18     7817.36    118.07 o 
 -11  15   3      173.41      196.57     17.70 o 
  -9  15   3     2461.91     2361.16     50.86 o 
  -7  15   3     2956.42     2942.02     48.20 o 
  -5  15   3     4491.32     4474.59     58.37 o 
  -3  15   3     4701.19     4630.86     59.23 o 
  -1  15   3     3680.18     3598.09     47.11 o 
   1  15   3     1201.86     1203.93     30.21 o 
   3  15   3      954.24      947.23     26.33 o 
   5  15   3      215.70      218.69     17.29 o 
   7  15   3        8.38       -5.91     12.22 o 
 -10  16   3     3008.29     3049.88     71.07 o 
  -8  16   3      507.92      533.18     34.24 o 
  -6  16   3     2827.93     2921.69     49.22 o 
  -4  16   3      131.80      145.97     12.85 o 
  -2  16   3     4014.65     3968.11     60.16 o 
   0  16   3     1504.68     1487.87     35.95 o 
   2  16   3     2623.76     2617.85     50.16 o 
   4  16   3       82.73       88.47     13.18 o 
   6  16   3     3276.96     3366.01     79.38 o 
  -9  17   3     1015.82      993.10     34.81 o 
  -7  17   3      202.27      220.58     19.31 o 
  -5  17   3     1004.05      948.69     33.52 o 
  -3  17   3     3130.30     3125.93     55.91 o 
  -1  17   3       14.44       19.49     11.82 o 
   1  17   3      436.13      449.18     23.54 o 
   3  17   3        0.84       -3.18     12.09 o 
   5  17   3      135.48      123.66     16.84 o 
  -6  18   3     1030.14      973.56     39.87 o 
  -4  18   3     2655.85     2662.53     58.72 o 
  -2  18   3     1686.69     1707.34     40.65 o 
   0  18   3      119.62      144.23     17.70 o 
   2  18   3     5311.19     5210.40     90.43 o 
  -3  19   3      305.27      321.32     26.16 o 
  -1  19   3      661.05      693.46     35.21 o 
 -18   0   4      151.85      175.65     25.62 o 
 -16   0   4    12237.75    12002.95    193.18 o 
 -14   0   4       28.57       23.06     11.22 o 
 -12   0   4     9363.92     9425.20    128.38 o 
 -10   0   4    15773.29    15088.57    411.58 o 
  -8   0   4     4589.59     4572.47     65.77 o 
  -6   0   4    16527.55    16777.06    215.43 o 
  -4   0   4      119.37      168.36      8.42 o 
  -2   0   4   160551.86   148901.52   2093.26 o 
   0   0   4     4171.97     4095.05     45.77 o 
   2   0   4    99955.20    96616.16   2387.19 o 
   4   0   4      365.93      366.11     14.01 o 
   6   0   4    21431.76    21292.92    229.95 o 
   8   0   4     4983.71     4970.20     84.99 o 
  10   0   4     3900.20     3868.72     66.70 o 
  12   0   4     4003.27     4046.54     81.28 o 
 -17   1   4      908.34      887.80     31.35 o 
 -15   1   4     2448.15     2402.84     47.49 o 
 -13   1   4     2777.42     2715.90     51.79 o 
 -11   1   4      657.40      648.05     17.57 o 
  -9   1   4     9454.37     9953.93     96.17 o 
  -7   1   4     6961.46     6681.85     76.38 o 
  -5   1   4     8504.33     9198.55     80.82 o 
  -3   1   4     3209.51     2825.31     24.97 o 
  -1   1   4     5196.93     5767.45     42.47 o 
   1   1   4     2286.84     2499.13     22.98 o 
   3   1   4     5590.05     5166.70     44.90 o 
   5   1   4     7594.99     7665.04     64.56 o 
   7   1   4     1797.31     1744.01     27.15 o 
   9   1   4     2711.54     2681.72     37.87 o 
  11   1   4      835.39      889.76     23.71 o 
 -18   2   4      474.71      487.68     27.72 o 
 -16   2   4     5364.26     5295.08     75.19 o 
 -14   2   4       10.36       18.93      6.64 o 
 -12   2   4     4277.87     4258.66     55.45 o 
 -10   2   4      621.65      642.71     17.42 o 
  -8   2   4      296.18      299.10      8.64 o 
  -6   2   4     4138.16     4108.50     39.76 o 
  -4   2   4      332.04      345.55      7.07 o 
  -2   2   4     3953.01     3711.23     33.06 o 
   0   2   4     1685.10     1762.64     17.12 o 
   2   2   4     9537.07     9359.27     71.04 o 
   4   2   4      840.06      848.21     14.16 o 
   6   2   4     2502.25     2487.22     29.30 o 
   8   2   4     2313.47     2287.56     32.89 o 
  10   2   4      184.81      213.00     12.95 o 
  12   2   4     1971.63     1984.64     36.79 o 
 -17   3   4       85.90      112.87     15.66 o 
 -15   3   4      133.59      131.67     11.93 o 
 -13   3   4     9639.09     9496.91    106.85 o 
 -11   3   4     2512.04     2622.83     40.54 o 
  -9   3   4    31722.86    32151.51    300.02 o 
  -7   3   4     3464.65     3622.55     37.12 o 
  -5   3   4    12364.96    11658.38    101.13 o 
  -3   3   4      670.15      735.19     10.96 o 
  -1   3   4     8061.98     7665.90     63.29 o 
   1   3   4     2635.31     2392.40     21.29 o 
   3   3   4     3312.09     3312.72     30.21 o 
   5   3   4    11175.96    10804.45     91.61 o 
   7   3   4     5132.49     5076.29     50.70 o 
   9   3   4    10571.09    10543.74    106.14 o 
  11   3   4     1197.00     1181.04     27.34 o 
 -18   4   4     3286.05     3185.34     85.55 o 
 -16   4   4       50.72       77.14     10.69 o 
 -14   4   4    13675.82    13582.88    146.70 o 
 -12   4   4      434.69      425.90     19.67 o 
 -10   4   4      593.95      623.80     15.88 o 
  -8   4   4    14711.44    14839.59    193.94 o 
  -6   4   4     1919.04     1926.11     23.43 o 
  -4   4   4    44395.90    45229.46    532.98 o 
  -2   4   4      637.79      650.57     13.63 o 
   0   4   4    50765.92    49527.51    485.89 o 
   2   4   4        3.83       13.80      3.51 o 
   4   4   4    41539.13    40654.49    298.30 o 
   6   4   4      141.70      147.94      7.64 o 
   8   4   4     8162.93     8153.44     75.38 o 
  10   4   4     1719.25     1692.03     31.94 o 
  12   4   4      197.32      225.29     16.56 o 
 -17   5   4        0.71       -2.93      9.81 o 
 -15   5   4     4450.39     4516.06     64.45 o 
 -13   5   4     1062.02     1032.97     24.17 o 
 -11   5   4     4787.25     4769.02     60.12 o 
  -9   5   4      373.83      428.71     12.06 o 
  -7   5   4    13116.00    13153.09    111.05 o 
  -5   5   4    11226.04    11786.68    100.07 o 
  -3   5   4      928.18     1044.56     13.99 o 
  -1   5   4     1762.33     1926.11     20.23 o 
   1   5   4     7486.48     7703.95     62.24 o 
   3   5   4      472.65      500.75      9.79 o 
   5   5   4     2035.52     2112.02     24.60 o 
   7   5   4     2288.20     2251.08     30.74 o 
   9   5   4      231.33      225.78     13.17 o 
  11   5   4     3488.77     3437.85     55.22 o 
 -18   6   4     4907.03     5012.27     92.59 o 
 -16   6   4     1671.34     1646.47     39.99 o 
 -14   6   4     4583.99     4599.36     69.63 o 
 -12   6   4      715.10      718.29     17.06 o 
 -10   6   4     3288.23     3377.85     42.57 o 
  -8   6   4     1018.25     1026.78     24.53 o 
  -6   6   4      473.97      493.69      9.80 o 
  -4   6   4     2200.17     2042.48     21.92 o 
  -2   6   4     3132.71     3163.27     30.46 o 
   0   6   4    12360.04    11757.74     91.78 o 
   2   6   4     5232.01     5139.00     45.15 o 
   4   6   4     1820.63     1731.49     21.22 o 
   6   6   4     2132.97     2140.89     31.05 o 
   8   6   4      672.80      661.28     17.84 o 
  10   6   4      704.19      712.75     30.65 o 
  12   6   4      300.64      332.48     19.58 o 
 -17   7   4     1594.55     1668.22     42.16 o 
 -15   7   4     3231.84     3370.60     59.61 o 
 -13   7   4      689.00      708.52     22.50 o 
 -11   7   4     8758.03     9038.36     90.96 o 
  -9   7   4       69.47       76.35      6.25 o 
  -7   7   4    21621.63    21287.24    215.48 o 
  -5   7   4       75.54       96.30      5.26 o 
  -3   7   4    24681.06    23699.54    183.78 o 
  -1   7   4       13.81       30.61      3.66 o 
   1   7   4        9.29       11.01      3.83 o 
   3   7   4     8823.36     8509.20     77.98 o 
   5   7   4      225.99      229.26     10.06 o 
   7   7   4     6474.19     6345.57     73.96 o 
   9   7   4      216.02      215.65     13.84 o 
  11   7   4     3618.58     3745.48     63.41 o 
 -16   8   4       33.10       55.15     13.46 o 
 -14   8   4      461.97      534.03     52.46 o 
 -12   8   4      117.52      121.73      9.63 o 
 -10   8   4     2127.15     2219.31     29.58 o 
  -8   8   4     1203.41     1200.48     19.61 o 
  -6   8   4      799.54      810.12     14.66 o 
  -4   8   4        4.39        3.96      3.65 o 
  -2   8   4     9286.55     8974.74     76.04 o 
   0   8   4      182.92      183.65      7.29 o 
   2   8   4     4439.79     4242.02     42.22 o 
   4   8   4       15.71       14.27      4.92 o 
   6   8   4     2288.99     2335.43     36.54 o 
   8   8   4        4.70        0.79      7.12 o 
  10   8   4     2063.58     2065.49     38.16 o 
 -15   9   4        8.95       18.07      9.69 o 
 -13   9   4     1342.76     1332.01     30.31 o 
 -11   9   4    10179.82    10234.26    103.21 o 
  -9   9   4     2122.74     2064.23     31.37 o 
  -7   9   4     8196.83     8466.41     85.60 o 
  -5   9   4     1352.56     1264.56     18.86 o 
  -3   9   4    12984.09    12960.75    118.24 o 
  -1   9   4     2436.12     2445.69     27.63 o 
   1   9   4     1848.88     1835.93     23.49 o 
   3   9   4     4436.73     4419.39     50.27 o 
   5   9   4      105.00       98.71      8.67 o 
   7   9   4     5979.14     5916.64     71.78 o 
   9   9   4      118.51       79.01     10.28 o 
 -16  10   4     2428.93     2476.07     57.28 o 
 -14  10   4     5282.51     5303.22     99.78 o 
 -12  10   4     3259.01     3397.59     52.70 o 
 -10  10   4     4151.38     4257.11     52.29 o 
  -8  10   4      666.33      660.84     16.85 o 
  -6  10   4      406.72      418.52     11.97 o 
  -4  10   4      832.96      837.69     16.84 o 
  -2  10   4      552.77      560.08     11.95 o 
   0  10   4     1760.22     1727.71     23.42 o 
   2  10   4      441.59      406.37     13.81 o 
   4  10   4     3607.23     3507.22     44.01 o 
   6  10   4      740.65      743.14     21.91 o 
   8  10   4        2.20        4.37      7.88 o 
  10  10   4      717.17      711.25     25.70 o 
 -15  11   4     2298.47     2439.84     76.34 o 
 -13  11   4      469.19      541.81     24.53 o 
 -11  11   4     1676.04     1687.88     32.40 o 
  -9  11   4     4000.52     4051.42     50.97 o 
  -7  11   4     1979.34     1967.38     30.77 o 
  -5  11   4     1153.67     1120.49     20.45 o 
  -3  11   4      882.54      860.75     17.18 o 
  -1  11   4     1921.07     1809.29     25.65 o 
   1  11   4      390.91      387.07     14.02 o 
   3  11   4     2080.58     2041.78     29.55 o 
   5  11   4      185.79      204.95     13.37 o 
   7  11   4      208.86      227.71     14.41 o 
   9  11   4     2254.57     2295.43     43.89 o 
 -14  12   4     1486.10     1567.69     44.07 o 
 -12  12   4      545.32      582.53     26.91 o 
 -10  12   4      842.25      934.06     24.00 o 
  -8  12   4      593.26      565.07     17.91 o 
  -6  12   4       76.83       76.62      8.52 o 
  -4  12   4        5.93       12.29      5.32 o 
  -2  12   4     1742.09     1729.42     28.74 o 
   0  12   4     6470.27     6313.47     64.08 o 
   2  12   4     1113.26     1141.77     22.68 o 
   4  12   4      174.30      180.78     12.39 o 
   6  12   4      270.28      314.28     16.48 o 
   8  12   4       96.93      112.02     11.91 o 
 -13  13   4      556.58      559.47     26.94 o 
 -11  13   4      588.75      561.25     22.36 o 
  -9  13   4     3191.70     3291.39     46.26 o 
  -7  13   4       79.85       94.94     10.18 o 
  -5  13   4    10907.03    10823.49    114.83 o 
  -3  13   4      502.37      533.55     18.70 o 
  -1  13   4     4394.01     4379.15     56.16 o 
   1  13   4     1788.07     1788.02     29.38 o 
   3  13   4        7.73       10.24      6.84 o 
   5  13   4     3367.78     3268.61     51.93 o 
   7  13   4        8.24        2.87      7.73 o 
 -12  14   4     1725.73     1752.68     37.58 o 
 -10  14   4      934.66      977.69     28.34 o 
  -8  14   4     5301.14     5203.01     65.62 o 
  -6  14   4      329.72      353.73     16.32 o 
  -4  14   4     2221.16     2238.43     44.22 o 
  -2  14   4       69.90       73.88      9.88 o 
   0  14   4     4014.85     3872.66     56.39 o 
   2  14   4     1002.28      967.35     28.41 o 
   4  14   4     2227.21     2164.37     37.64 o 
   6  14   4       17.90       12.09      9.80 o 
 -11  15   4     1420.10     1413.65     34.72 o 
  -9  15   4     3710.62     3801.33     62.51 o 
  -7  15   4     1150.13     1169.99     26.94 o 
  -5  15   4     2658.30     2625.55     45.28 o 
  -3  15   4       65.90       64.51     10.59 o 
  -1  15   4      469.91      495.97     19.78 o 
   1  15   4       59.58       49.11     10.41 o 
   3  15   4      409.31      363.87     20.13 o 
   5  15   4     3960.37     4103.07     62.29 o 
 -10  16   4      568.00      570.55     31.34 o 
  -8  16   4       51.84       83.30     13.99 o 
  -6  16   4      169.15      194.43     18.35 o 
  -4  16   4       89.63       82.31     18.97 o 
  -2  16   4     2809.04     2798.80     56.95 o 
   0  16   4     1852.72     1725.60     39.74 o 
   2  16   4     4156.88     4166.39     75.80 o 
   4  16   4      457.02      484.20     33.49 o 
  -9  17   4       19.18       24.29     13.48 o 
  -7  17   4      791.18      861.39     43.97 o 
  -5  17   4       63.92       78.09     14.61 o 
  -3  17   4      464.73      460.82     30.45 o 
  -1  17   4       52.08       71.61     13.43 o 
   1  17   4     1101.24     1050.70     32.43 o 
   3  17   4       18.41       12.84     11.99 o 
  -6  18   4     1205.27     1218.97     57.72 o 
  -4  18   4      118.22      136.59     20.83 o 
  -2  18   4     7635.54     7583.31    131.56 o 
   0  18   4     2841.90     2880.02     62.42 o 
 -17   1   5     1196.55     1192.39     37.64 o 
 -15   1   5     1441.68     1440.58     30.89 o 
 -13   1   5      135.93      122.54      9.30 o 
 -11   1   5     9680.01     9780.88     93.08 o 
  -9   1   5     2659.44     2697.38     35.26 o 
  -7   1   5     4168.86     4337.29     44.44 o 
  -5   1   5      158.77      166.62      6.09 o 
  -3   1   5     3195.54     3205.72     28.52 o 
  -1   1   5     1184.56     1123.05     12.61 o 
   1   1   5      274.86      288.90      8.04 o 
   3   1   5     2378.90     2477.00     26.83 o 
   5   1   5       24.63       30.16      5.41 o 
   7   1   5     1946.13     1965.48     31.17 o 
   9   1   5       14.91       17.60      7.84 o 
  11   1   5       18.96       25.52      9.06 o 
 -18   2   5     3863.29     3630.95    121.36 o 
 -16   2   5     6956.46     6811.67     87.99 o 
 -14   2   5     6380.20     6202.27     72.48 o 
 -12   2   5     4393.51     4172.51     57.96 o 
 -10   2   5      765.89      759.18     15.35 o 
  -8   2   5      531.22      544.31     20.42 o 
  -6   2   5       14.69       29.44      3.77 o 
  -4   2   5     2755.71     2910.28     40.13 o 
  -2   2   5      100.72      114.17      4.92 o 
   0   2   5      215.72      206.37      6.54 o 
   2   2   5     1701.39     1681.74     20.21 o 
   4   2   5      859.77      831.65     15.35 o 
   6   2   5     1173.50     1188.10     21.16 o 
   8   2   5     3048.72     3062.95     44.94 o 
  10   2   5      279.66      271.16     16.03 o 
 -17   3   5       31.53       38.79     10.39 o 
 -15   3   5     1615.19     1658.08     31.30 o 
 -13   3   5      848.28      863.32     18.75 o 
 -11   3   5      322.93      333.65     13.52 o 
  -9   3   5     3061.71     3124.10     35.80 o 
  -7   3   5      461.75      465.50      9.97 o 
  -5   3   5     1033.01     1103.47     14.69 o 
  -3   3   5      821.60      792.80     12.85 o 
  -1   3   5     2285.77     2303.29     24.82 o 
   1   3   5      322.58      338.45      8.00 o 
   3   3   5     1269.46     1350.29     20.20 o 
   5   3   5      371.51      365.10     12.78 o 
   7   3   5     2166.27     2218.64     33.65 o 
   9   3   5      173.64      169.68     12.88 o 
  11   3   5     1818.77     1890.22     36.99 o 
 -18   4   5      283.27      337.51     24.25 o 
 -16   4   5     1377.80     1367.66     30.76 o 
 -14   4   5      621.94      636.92     17.79 o 
 -12   4   5      494.50      498.53     16.65 o 
 -10   4   5     2004.76     1925.24     26.71 o 
  -8   4   5     2841.87     2861.43     33.08 o 
  -6   4   5     2205.80     2337.41     29.32 o 
  -4   4   5     3985.57     4065.30     41.55 o 
  -2   4   5     3787.21     3908.43     37.48 o 
   0   4   5     6438.45     6307.09     53.18 o 
   2   4   5     2775.12     2800.41     28.94 o 
   4   4   5      418.59      411.55     13.00 o 
   6   4   5       29.89       24.76      6.07 o 
   8   4   5     1212.50     1189.97     31.57 o 
  10   4   5      463.23      416.90     21.74 o 
 -17   5   5      361.66      402.26     25.22 o 
 -15   5   5       91.28       90.26      9.98 o 
 -13   5   5     6613.06     6630.73     88.82 o 
 -11   5   5     1693.07     1717.12     27.86 o 
  -9   5   5    13156.88    13326.77    153.26 o 
  -7   5   5      970.71     1005.80     17.43 o 
  -5   5   5     1599.88     1651.64     30.84 o 
  -3   5   5       51.39       42.61      4.42 o 
  -1   5   5      949.52      920.32     13.46 o 
   1   5   5     3495.37     3638.67     36.97 o 
   3   5   5     1706.62     1698.78     22.88 o 
   5   5   5     5300.02     5340.03     56.21 o 
   7   5   5      601.21      583.30     17.13 o 
   9   5   5     2309.60     2303.88     42.23 o 
 -16   6   5      973.82     1000.62     30.38 o 
 -14   6   5     2341.54     2329.23     38.33 o 
 -12   6   5      788.97      779.68     17.72 o 
 -10   6   5      509.20      515.87     12.86 o 
  -8   6   5     1569.90     1521.22     22.76 o 
  -6   6   5       11.90       16.23      4.25 o 
  -4   6   5       67.15       53.93      5.16 o 
  -2   6   5      616.93      636.59     11.09 o 
   0   6   5     2198.24     2155.12     25.07 o 
   2   6   5      271.41      253.74     10.19 o 
   4   6   5        5.53        6.96      4.61 o 
   6   6   5      768.29      745.07     19.96 o 
   8   6   5      409.60      403.98     18.00 o 
  10   6   5       98.54       70.12     12.73 o 
 -17   7   5     1615.73     1633.04     44.89 o 
 -15   7   5       76.95       61.96     13.08 o 
 -13   7   5     6203.81     6221.92     74.25 o 
 -11   7   5      148.86      159.37      9.38 o 
  -9   7   5     5719.44     5717.98     62.50 o 
  -7   7   5       73.54       86.37      8.49 o 
  -5   7   5     1788.95     1801.55     26.47 o 
  -3   7   5     4712.34     4761.23     53.77 o 
  -1   7   5        9.30       18.26      4.33 o 
   1   7   5     4587.59     4649.01     45.76 o 
   3   7   5     1326.76     1289.12     20.08 o 
   5   7   5    15585.36    15583.51    139.37 o 
   7   7   5     1726.99     1705.39     30.20 o 
   9   7   5     3315.65     3471.71     57.27 o 
 -16   8   5      752.85      798.08     35.96 o 
 -14   8   5     1617.06     1565.77     41.73 o 
 -12   8   5       12.02       35.40     14.07 o 
 -10   8   5     3671.68     3605.83     47.13 o 
  -8   8   5     5895.64     6062.05     70.25 o 
  -6   8   5     9625.41     9639.71    150.55 o 
  -4   8   5     4782.91     4876.35     55.21 o 
  -2   8   5    16947.32    16787.41    142.22 o 
   0   8   5     5444.39     5474.57     52.34 o 
   2   8   5     5873.24     5792.12     58.47 o 
   4   8   5      408.47      427.55     15.45 o 
   6   8   5      100.18      120.54     10.32 o 
   8   8   5      842.82      819.16     24.05 o 
 -15   9   5     3139.90     3068.04    127.65 o 
 -13   9   5       30.34       31.23     11.51 o 
 -11   9   5     2596.36     2653.76     43.99 o 
  -9   9   5      409.19      462.35     15.62 o 
  -7   9   5     4665.41     4637.65     62.42 o 
  -5   9   5     1215.76     1162.97     20.21 o 
  -3   9   5      537.92      553.03     14.80 o 
  -1   9   5     2261.31     2240.11     27.26 o 
   1   9   5       61.81       59.94      6.65 o 
   3   9   5     5534.32     5478.82     61.20 o 
   5   9   5       99.59       78.59      9.90 o 
   7   9   5     2824.10     2819.53     46.76 o 
   9   9   5       12.99       16.74      9.49 o 
 -16  10   5      686.52      700.12     45.95 o 
 -14  10   5       62.46       53.24     16.41 o 
 -12  10   5       14.50       18.88      8.13 o 
 -10  10   5     1327.67     1383.07     27.95 o 
  -8  10   5      351.32      369.06     16.21 o 
  -6  10   5     6503.25     6546.85     78.50 o 
  -4  10   5      137.90      172.37      9.51 o 
  -2  10   5     5532.32     5489.16     56.07 o 
   0  10   5      378.07      376.66     13.70 o 
   2  10   5     4601.98     4558.08     50.68 o 
   4  10   5       44.75       45.99      7.84 o 
   6  10   5      424.61      447.49     19.19 o 
   8  10   5      338.32      336.59     19.51 o 
 -15  11   5     4564.86     4726.25    113.52 o 
 -13  11   5     2244.17     2306.13     57.04 o 
 -11  11   5     8647.40     8768.10     98.54 o 
  -9  11   5     1003.51     1047.56     25.15 o 
  -7  11   5     5187.85     5197.92     65.96 o 
  -5  11   5      868.11      898.45     18.56 o 
  -3  11   5      234.64      265.57     13.95 o 
  -1  11   5     6877.58     6809.54     72.37 o 
   1  11   5      627.64      590.82     18.15 o 
   3  11   5    14660.54    14519.70    138.66 o 
   5  11   5     6384.76     6176.44     75.93 o 
   7  11   5    10066.00    10348.06    124.20 o 
 -14  12   5      558.93      521.38     32.93 o 
 -12  12   5     1403.89     1425.33     41.45 o 
 -10  12   5     1271.28     1329.01     29.90 o 
  -8  12   5     9474.67     9352.21    113.37 o 
  -6  12   5     1020.55     1066.56     25.40 o 
  -4  12   5    13673.50    13446.34    146.18 o 
  -2  12   5     2418.93     2398.16     34.92 o 
   0  12   5     9670.63     9275.77    119.01 o 
   2  12   5       40.97       58.21      8.57 o 
   4  12   5     1224.50     1171.14     26.98 o 
   6  12   5      593.42      590.79     22.79 o 
 -13  13   5       29.11       33.00     12.69 o 
 -11  13   5     1661.12     1665.35     39.59 o 
  -9  13   5       65.00       74.12     14.58 o 
  -7  13   5      245.47      244.65     15.81 o 
  -5  13   5       26.18       12.17      9.11 o 
  -3  13   5     2380.75     2316.93     40.47 o 
  -1  13   5      198.90      198.26     12.71 o 
   1  13   5     1409.98     1414.19     29.01 o 
   3  13   5      174.97      186.70     14.15 o 
   5  13   5       80.15       76.00     11.34 o 
 -12  14   5      704.76      720.10     29.52 o 
 -10  14   5      431.26      418.42     24.10 o 
  -8  14   5     6688.30     6815.59     94.81 o 
  -6  14   5      626.27      567.26     24.94 o 
  -4  14   5     9546.97     9514.56    122.39 o 
  -2  14   5       62.94       44.62      9.65 o 
   0  14   5     9769.32     9640.37    114.13 o 
   2  14   5       56.02       72.33     10.38 o 
   4  14   5     2113.51     2178.98     45.82 o 
 -11  15   5     2308.70     2376.78    104.50 o 
  -9  15   5     2439.05     2520.27     49.85 o 
  -7  15   5      252.57      246.46     18.02 o 
  -5  15   5      376.56      355.76     22.60 o 
  -3  15   5     1442.98     1417.80     34.56 o 
  -1  15   5      576.42      568.14     25.78 o 
   1  15   5     5266.22     5139.29     72.47 o 
   3  15   5     3053.38     3020.55     61.54 o 
  -8  16   5       63.53       45.98     11.85 o 
  -6  16   5     3702.26     3673.76     69.76 o 
  -4  16   5       10.68       -4.82     10.45 o 
  -2  16   5     5001.35     4983.97     77.13 o 
   0  16   5      431.11      419.41     24.56 o 
   2  16   5     1162.19     1198.67     37.38 o 
  -7  17   5      494.06      554.20     38.55 o 
  -5  17   5      730.72      702.80     37.87 o 
  -3  17   5      271.45      282.92     25.89 o 
  -1  17   5        7.82       16.35     12.27 o 
 -18   0   6     1730.59     1843.90     80.96 o 
 -16   0   6       93.45      121.36     17.73 o 
 -14   0   6     4859.56     4720.43    161.64 o 
 -12   0   6      601.16      627.37     26.13 o 
 -10   0   6    37606.64    37148.87    732.08 o 
  -8   0   6     4360.34     4368.52     60.83 o 
  -6   0   6    54365.79    56139.61   1078.73 o 
  -4   0   6     1628.76     1759.02     30.20 o 
  -2   0   6    22849.55    21654.80    253.99 o 
   0   0   6     2204.22     2134.59     38.73 o 
   2   0   6      515.67      561.82     19.49 o 
   4   0   6     7670.75     7623.08    120.00 o 
   6   0   6     1702.34     1736.78     45.87 o 
   8   0   6    11829.88    12128.03    213.87 o 
 -17   1   6      636.64      586.37     32.66 o 
 -15   1   6     1037.15      998.42     26.08 o 
 -13   1   6      471.74      492.17     18.32 o 
 -11   1   6      159.31      146.50     10.29 o 
  -9   1   6      134.51      142.65      8.00 o 
  -7   1   6      232.77      240.36      7.72 o 
  -5   1   6     5684.69     5743.75     55.99 o 
  -3   1   6     7015.10     6939.47     63.69 o 
  -1   1   6    12534.48    12162.79    106.19 o 
   1   1   6     5308.14     5309.26     53.74 o 
   3   1   6     5728.16     5722.85     58.66 o 
   5   1   6     1947.77     1927.56     33.48 o 
   7   1   6     2026.18     2032.53     39.45 o 
   9   1   6      239.37      263.97     19.11 o 
 -18   2   6        6.43       15.91     10.90 o 
 -16   2   6     3699.04     3553.59     56.67 o 
 -14   2   6     1304.76     1264.97     28.35 o 
 -12   2   6     1693.17     1634.29     30.44 o 
 -10   2   6    11453.68    11318.95    111.84 o 
  -8   2   6     1476.08     1489.94     25.98 o 
  -6   2   6    15194.72    15293.30    168.79 o 
  -4   2   6     3044.22     3101.75     31.53 o 
  -2   2   6     7661.31     7628.33     69.89 o 
   0   2   6     2606.76     2661.12     31.78 o 
   2   2   6     4790.21     4849.92     50.91 o 
   4   2   6     1355.34     1386.46     24.97 o 
   6   2   6      342.76      348.30     18.09 o 
   8   2   6     4768.86     4791.97     74.88 o 
 -17   3   6     5646.22     5443.09     91.71 o 
 -15   3   6     2046.92     1983.23     37.95 o 
 -13   3   6    12377.93    11853.48    129.90 o 
 -11   3   6      594.78      599.18     15.94 o 
  -9   3   6     6582.00     6549.54     75.77 o 
  -7   3   6     3541.59     3525.18     66.50 o 
  -5   3   6     1186.97     1185.68     18.83 o 
  -3   3   6    20908.89    20580.17    162.53 o 
  -1   3   6      706.43      682.72     13.74 o 
   1   3   6    22896.34    22513.82    188.64 o 
   3   3   6     1989.98     1958.59     29.90 o 
   5   3   6    17411.06    17295.80    171.24 o 
   7   3   6      491.72      499.75     21.80 o 
   9   3   6     2833.84     2908.17     55.34 o 
 -18   4   6      454.48      511.88     29.72 o 
 -16   4   6     2869.41     2881.52     54.96 o 
 -14   4   6      358.39      409.24     18.52 o 
 -12   4   6     9174.05     9070.66    103.01 o 
 -10   4   6     2458.42     2440.68     41.33 o 
  -8   4   6    27597.25    27811.57    264.24 o 
  -6   4   6       31.87       71.43     15.37 o 
  -4   4   6    12317.80    11840.97    107.82 o 
  -2   4   6      143.86      129.20      7.24 o 
   0   4   6     2816.64     2806.61     33.30 o 
   2   4   6     1094.50     1069.81     19.83 o 
   4   4   6        0.09        5.58      5.71 o 
   6   4   6     6586.55     6587.48     84.38 o 
   8   4   6     2032.86     1912.51     50.10 o 
 -17   5   6     2409.16     2411.89     62.64 o 
 -15   5   6      830.80      850.47     26.71 o 
 -13   5   6     3034.88     3065.73     51.89 o 
 -11   5   6     1641.38     1642.57     34.81 o 
  -9   5   6     6994.07     6929.21     83.39 o 
  -7   5   6      640.93      694.68     16.77 o 
  -5   5   6     2742.08     2663.80     34.43 o 
  -3   5   6       60.16       77.80      5.83 o 
  -1   5   6     1204.98     1253.29     19.67 o 
   1   5   6      369.10      374.79     12.22 o 
   3   5   6     2138.79     2138.32     29.96 o 
   5   5   6       63.07       61.55      8.55 o 
   7   5   6     1974.57     1942.40     38.96 o 
 -16   6   6      256.94      306.85     31.08 o 
 -14   6   6     2152.85     2046.70     42.41 o 
 -12   6   6     1101.16     1108.24     29.15 o 
 -10   6   6        4.92       12.83      6.98 o 
  -8   6   6    10901.96    10652.57    123.77 o 
  -6   6   6     3251.75     3223.93     43.46 o 
  -4   6   6    19370.38    19009.05    191.74 o 
  -2   6   6       34.29       42.68      5.53 o 
   0   6   6     1125.05     1119.98     18.50 o 
   2   6   6     1106.16     1123.96     20.21 o 
   4   6   6      286.16      290.78     13.50 o 
   6   6   6     3206.49     3073.65     47.06 o 
   8   6   6      768.15      785.12     34.10 o 
 -17   7   6      125.72      135.04     23.62 o 
 -15   7   6     7019.82     7073.30    122.75 o 
 -13   7   6      196.12      208.99     15.65 o 
 -11   7   6     7569.98     7644.83    103.28 o 
  -9   7   6        0.51        0.41      6.72 o 
  -7   7   6     3908.13     3757.47     54.81 o 
  -5   7   6     9628.63     9522.01    103.92 o 
  -3   7   6       55.88       71.62      8.13 o 
  -1   7   6    16131.82    15895.51    144.49 o 
   1   7   6       10.86       13.21      5.91 o 
   3   7   6    14445.12    14318.98    138.48 o 
   5   7   6     1634.84     1601.36     31.46 o 
   7   7   6     5031.16     4930.79     77.58 o 
 -16   8   6     1009.99      942.44     38.77 o 
 -14   8   6      781.57      811.32     28.18 o 
 -12   8   6        2.69       -1.59      8.26 o 
 -10   8   6      517.96      580.83     22.07 o 
  -8   8   6      103.49      103.54     13.39 o 
  -6   8   6        2.39        6.31      6.06 o 
  -4   8   6       36.21       41.20      6.49 o 
  -2   8   6      140.76      142.08      8.95 o 
   0   8   6      475.34      453.49     13.00 o 
   2   8   6      439.95      440.61     14.88 o 
   4   8   6      345.03      369.04     17.03 o 
   6   8   6      134.20      100.16     11.27 o 
 -15   9   6     7166.19     7144.43    146.62 o 
 -13   9   6     1820.59     1884.51     42.10 o 
 -11   9   6    15166.48    15390.33    206.82 o 
  -9   9   6     1656.11     1626.79     41.77 o 
  -7   9   6     1824.25     1841.85     35.74 o 
  -5   9   6      507.26      489.82     15.50 o 
  -3   9   6      961.57      973.90     19.91 o 
  -1   9   6     1076.35     1090.43     21.03 o 
   1   9   6      461.55      442.19     14.81 o 
   3   9   6     3601.51     3637.96     51.13 o 
   5   9   6       90.72       92.49     11.16 o 
   7   9   6     1800.06     1843.42     43.08 o 
 -14  10   6      608.86      749.46     36.57 o 
 -12  10   6      199.83      204.87     16.88 o 
 -10  10   6      779.86      741.73     29.66 o 
  -8  10   6     1131.96     1160.63     24.90 o 
  -6  10   6     1292.38     1290.29     25.65 o 
  -4  10   6     1810.11     1792.36     28.35 o 
  -2  10   6      286.94      301.46     12.25 o 
   0  10   6       25.04       25.40      7.41 o 
   2  10   6      343.13      325.84     14.93 o 
   4  10   6       12.91       11.30      8.18 o 
   6  10   6      497.98      514.71     21.93 o 
 -13  11   6     1197.55     1079.80     57.43 o 
 -11  11   6     1399.16     1373.60     42.06 o 
  -9  11   6     1300.57     1280.10     31.67 o 
  -7  11   6     2272.66     2235.63     39.55 o 
  -5  11   6     1050.80     1010.25     23.15 o 
  -3  11   6      303.45      305.30     14.75 o 
  -1  11   6     6279.44     6181.55     73.10 o 
   1  11   6     2532.79     2507.86     40.06 o 
   3  11   6     2346.71     2288.85     39.35 o 
   5  11   6      712.49      722.39     24.81 o 
 -12  12   6      118.73      108.64     16.16 o 
 -10  12   6       73.73       72.79     12.49 o 
  -8  12   6     5912.29     5804.29     76.97 o 
  -6  12   6     1752.59     1826.10     35.58 o 
  -4  12   6     4967.65     4966.25     68.18 o 
  -2  12   6        8.22        6.60      8.06 o 
   0  12   6     1193.15     1162.06     26.33 o 
   2  12   6      484.16      479.61     21.24 o 
   4  12   6       57.11       57.69     12.13 o 
 -11  13   6     1909.25     1970.70     49.84 o 
  -9  13   6     5005.99     5138.44     77.40 o 
  -7  13   6      326.00      336.05     20.33 o 
  -5  13   6      415.16      432.62     22.50 o 
  -3  13   6      657.17      681.15     23.10 o 
  -1  13   6       45.82       33.86     10.28 o 
   1  13   6     1602.00     1708.09     33.80 o 
   3  13   6       30.90       36.77     10.25 o 
 -10  14   6       14.03       32.62     12.40 o 
  -8  14   6     2537.38     2608.33     56.21 o 
  -6  14   6      114.61      150.03     17.18 o 
  -4  14   6        6.13       12.93     10.90 o 
  -2  14   6      228.57      230.24     17.58 o 
   0  14   6      587.53      673.53     25.67 o 
   2  14   6       21.30       21.38     11.78 o 
  -9  15   6      264.74      278.66     21.65 o 
  -7  15   6     1195.87     1106.86     41.85 o 
  -5  15   6       38.52       64.80     14.44 o 
  -3  15   6     5649.64     5674.33     94.59 o 
  -1  15   6      719.42      742.11     35.33 o 
   1  15   6     2654.72     2707.93     53.13 o 
  -6  16   6     5630.55     5636.40     95.68 o 
  -4  16   6      109.17      137.55     17.98 o 
  -2  16   6     1530.07     1500.11     59.67 o 
 -17   1   7     2341.29     2164.23     83.49 o 
 -15   1   7     2684.39     2500.54     87.50 o 
 -13   1   7      500.75      488.68     21.11 o 
 -11   1   7      669.43      611.42     20.65 o 
  -9   1   7      259.10      258.87     16.63 o 
  -7   1   7        9.64       13.89      5.85 o 
  -5   1   7     6589.49     6377.61     73.25 o 
  -3   1   7      540.05      543.73     13.19 o 
  -1   1   7     3250.16     3266.99     38.36 o 
   1   1   7        1.13        9.31      5.73 o 
   3   1   7      449.88      438.61     17.94 o 
   5   1   7     1311.55     1342.79     29.62 o 
   7   1   7      316.69      325.33     22.25 o 
 -16   2   7      207.30      239.38     18.17 o 
 -14   2   7      338.79      334.20     19.02 o 
 -12   2   7     2864.04     2868.46     51.52 o 
 -10   2   7     4016.39     4013.77     54.42 o 
  -8   2   7     2733.43     2747.81     40.47 o 
  -6   2   7     2593.19     2575.35     37.76 o 
  -4   2   7     2910.24     2931.09     36.02 o 
  -2   2   7      187.94      205.10      9.59 o 
   0   2   7     2605.88     2603.02     33.46 o 
   2   2   7      520.16      548.90     17.47 o 
   4   2   7       49.97       51.24      9.32 o 
   6   2   7      172.83      191.68     18.81 o 
 -17   3   7     1980.06     1967.16     48.45 o 
 -15   3   7      558.18      506.54     23.63 o 
 -13   3   7     1338.32     1331.45     32.06 o 
 -11   3   7      944.56      910.35     22.75 o 
  -9   3   7     4272.24     4293.03     52.22 o 
  -7   3   7       86.55       97.54      7.77 o 
  -5   3   7     1290.03     1288.57     21.08 o 
  -3   3   7       14.37       13.35      4.93 o 
  -1   3   7     3843.74     3851.92     43.29 o 
   1   3   7      610.36      656.82     17.48 o 
   3   3   7      407.48      453.43     17.18 o 
   5   3   7        6.87       14.94      9.08 o 
   7   3   7      362.21      358.56     20.31 o 
 -16   4   7     2125.84     2042.83     48.65 o 
 -14   4   7     1393.54     1394.36     34.03 o 
 -12   4   7     1902.68     1887.74     37.97 o 
 -10   4   7     1653.38     1676.59     31.26 o 
  -8   4   7     2554.70     2540.07     39.91 o 
  -6   4   7     1329.87     1376.33     21.72 o 
  -4   4   7      124.52      149.28      8.73 o 
  -2   4   7      531.72      526.04     13.66 o 
   0   4   7     4858.47     4898.12     52.65 o 
   2   4   7     2400.59     2399.16     35.80 o 
   4   4   7     4088.52     4175.67     57.12 o 
   6   4   7     1739.88     1698.94     37.38 o 
 -17   5   7     4539.36     4400.01    109.37 o 
 -15   5   7     1197.00     1201.94     32.96 o 
 -13   5   7     1300.01     1277.72     32.50 o 
 -11   5   7       46.85       47.23      9.12 o 
  -9   5   7      483.02      452.28     17.54 o 
  -7   5   7     2524.79     2472.58     41.17 o 
  -5   5   7     2203.47     2210.65     32.34 o 
  -3   5   7     9570.51     9559.04     93.46 o 
  -1   5   7      602.87      611.65     16.30 o 
   1   5   7     3775.63     3794.16     47.96 o 
   3   5   7      127.43      124.20     11.39 o 
   5   5   7        7.31        6.34      8.98 o 
 -16   6   7      308.03      283.32     21.36 o 
 -14   6   7       35.54       44.63     11.38 o 
 -12   6   7        0.07        7.90      8.57 o 
 -10   6   7     1903.06     1935.75     38.71 o 
  -8   6   7       36.94       27.50      7.82 o 
  -6   6   7      562.17      544.36     18.68 o 
  -4   6   7     2021.65     1989.35     33.10 o 
  -2   6   7      500.75      511.27     17.14 o 
   0   6   7      114.92      125.59     10.20 o 
   2   6   7       36.87       46.88      9.12 o 
   4   6   7      701.58      670.43     22.87 o 
   6   6   7       38.40       42.00     12.15 o 
 -15   7   7      894.70      960.09     33.50 o 
 -13   7   7       21.09       18.49      9.31 o 
 -11   7   7     4445.24     4462.52     87.00 o 
  -9   7   7     1273.21     1272.12     29.29 o 
  -7   7   7     9378.29     9358.54    110.89 o 
  -5   7   7     1862.83     1792.38     31.61 o 
  -3   7   7    16360.81    16000.70    181.51 o 
  -1   7   7     2682.98     2600.92     39.18 o 
   1   7   7     3752.79     3784.26     48.45 o 
   3   7   7      443.81      485.78     20.34 o 
   5   7   7      678.08      651.84     26.15 o 
 -14   8   7     4265.81     4274.76     77.70 o 
 -12   8   7      940.67      974.96     32.93 o 
 -10   8   7     6174.07     6024.45     80.93 o 
  -8   8   7     2829.98     2913.03     47.90 o 
  -6   8   7     2239.93     2203.62     40.29 o 
  -4   8   7        2.81       14.32      6.78 o 
  -2   8   7     1750.44     1800.92     36.02 o 
   0   8   7     3028.88     2949.07     43.92 o 
   2   8   7     5691.03     5759.46     84.39 o 
   4   8   7     5195.87     5215.06     74.27 o 
 -15   9   7     2942.26     2975.98     72.39 o 
 -13   9   7       43.76       43.16     12.39 o 
 -11   9   7      617.87      612.43     26.66 o 
  -9   9   7      773.95      758.25     23.95 o 
  -7   9   7      198.44      182.52     13.93 o 
  -5   9   7     3484.15     3513.90     55.63 o 
  -3   9   7       89.49      108.11     10.94 o 
  -1   9   7     2429.18     2345.05     40.12 o 
   1   9   7       64.69       78.21     14.75 o 
   3   9   7     1146.40     1199.85     33.86 o 
 -14  10   7     3661.06     3696.17     79.18 o 
 -12  10   7        0.61        4.21     10.67 o 
 -10  10   7     1642.93     1658.34     36.98 o 
  -8  10   7        0.22        6.75      7.83 o 
  -6  10   7     1642.52     1633.77     32.88 o 
  -4  10   7      655.59      716.34     21.37 o 
  -2  10   7      589.62      597.25     23.95 o 
   0  10   7     2103.71     2068.68     52.78 o 
   2  10   7     1566.46     1530.38     38.10 o 
   4  10   7     3058.16     3229.65     60.60 o 
 -13  11   7      982.15      999.21     37.20 o 
 -11  11   7        6.34        7.57     10.64 o 
  -9  11   7     5861.29     5856.04     83.27 o 
  -7  11   7     1416.50     1417.95     34.33 o 
  -5  11   7    11639.45    11713.66    124.43 o 
  -3  11   7     6185.80     6139.48     80.09 o 
  -1  11   7    11924.85    11837.09    146.04 o 
   1  11   7      999.45      933.22     29.40 o 
   3  11   7     1337.83     1471.96     39.69 o 
 -12  12   7     3266.37     3283.86     87.22 o 
 -10  12   7      121.12      127.44     15.36 o 
  -8  12   7     4071.54     4006.57     83.89 o 
  -6  12   7       22.39       15.18     10.69 o 
  -4  12   7      384.24      360.12     19.22 o 
  -2  12   7     1101.05     1062.14     29.35 o 
   0  12   7      211.87      244.13     24.80 o 
   2  12   7     3056.28     3024.56     63.27 o 
 -11  13   7     1565.43     1632.24     42.48 o 
  -9  13   7      152.15      156.19     19.44 o 
  -7  13   7      103.44       88.33     14.97 o 
  -5  13   7      475.77      478.41     27.43 o 
  -3  13   7       21.10       54.18     13.80 o 
  -1  13   7      254.64      264.33     17.73 o 
  -8  14   7     5954.77     6088.06    112.81 o 
  -6  14   7      142.74      114.93     16.27 o 
  -4  14   7     1872.89     1844.38     47.79 o 
  -2  14   7     2009.97     2012.46     50.35 o 
 -16   0   8        5.68       36.97     16.61 o 
 -14   0   8     8505.93     8728.74    179.87 o 
 -12   0   8     1785.47     1696.46    187.42 o 
 -10   0   8     4947.55     4768.23    120.74 o 
  -8   0   8     2826.29     2794.09    152.84 o 
  -6   0   8      995.00      955.31     34.07 o 
  -4   0   8    11222.28    11163.36    144.57 o 
  -2   0   8      758.74      749.66     28.93 o 
   0   0   8    26232.37    26135.40    322.12 o 
   2   0   8      527.07      504.84     34.01 o 
   4   0   8    14166.99    14231.25    245.80 o 
 -15   1   8      309.90      279.16     21.58 o 
 -13   1   8      260.31      282.34     32.86 o 
 -11   1   8     2291.02     2219.82     62.17 o 
  -9   1   8     1014.61     1039.87     33.35 o 
  -7   1   8     3199.45     3122.65     54.56 o 
  -5   1   8     1338.44     1330.28     27.26 o 
  -3   1   8     3233.68     3141.31     38.63 o 
  -1   1   8       99.47      109.83      8.87 o 
   1   1   8       75.45       63.30      8.93 o 
   3   1   8     1605.21     1611.16     35.43 o 
   5   1   8      751.05      819.94     26.60 o 
 -16   2   8      402.82      416.86     26.02 o 
 -14   2   8     5065.47     4957.48     84.12 o 
 -12   2   8      181.25      178.77     16.57 o 
 -10   2   8     2291.65     2232.05     51.20 o 
  -8   2   8      959.71      941.55     24.87 o 
  -6   2   8      824.70      801.31     20.97 o 
  -4   2   8      149.08      159.98     12.51 o 
  -2   2   8     1175.37     1198.13     21.89 o 
   0   2   8     1362.70     1405.33     38.40 o 
   2   2   8      187.12      200.37     13.91 o 
   4   2   8     2083.57     2097.26     39.17 o 
 -15   3   8      108.13      133.12     16.32 o 
 -13   3   8      232.78      204.99     19.82 o 
 -11   3   8     7557.69     7569.83    115.55 o 
  -9   3   8      700.98      705.18     24.37 o 
  -7   3   8     5757.40     5668.90     77.35 o 
  -5   3   8      432.30      375.26     16.28 o 
  -3   3   8     5408.93     5363.55     62.15 o 
  -1   3   8      230.01      250.67     14.60 o 
   1   3   8     1420.64     1492.10     28.34 o 
   3   3   8      840.99      903.28     24.90 o 
 -16   4   8     7504.19     7131.68    172.96 o 
 -14   4   8       41.60       48.25     11.94 o 
 -12   4   8     3153.47     3201.09     62.18 o 
 -10   4   8     1852.64     1878.77     46.01 o 
  -8   4   8      386.20      357.52     18.87 o 
  -6   4   8     6748.95     6648.32     90.14 o 
  -4   4   8        0.36        4.04      7.20 o 
  -2   4   8    10038.34    10075.34    102.65 o 
   0   4   8      537.45      512.23     19.71 o 
   2   4   8    12333.81    12636.92    143.61 o 
   4   4   8      176.00      177.57     16.34 o 
 -15   5   8        2.38       16.80     10.02 o 
 -13   5   8     2669.14     2597.75     50.39 o 
 -11   5   8       13.72       36.42     10.56 o 
  -9   5   8     5868.83     5736.85     83.78 o 
  -7   5   8     1219.45     1115.44     31.50 o 
  -5   5   8     1924.21     1846.76     36.79 o 
  -3   5   8     3206.07     3107.06     51.96 o 
  -1   5   8     1481.14     1421.30     31.10 o 
   1   5   8     1207.51     1169.38     29.30 o 
   3   5   8      546.51      529.98     21.76 o 
 -14   6   8      495.48      527.08     26.76 o 
 -12   6   8     4761.56     4714.13     76.01 o 
 -10   6   8     1179.44     1227.95     33.06 o 
  -8   6   8     1957.32     1919.42     40.92 o 
  -6   6   8      213.28      186.07     18.67 o 
  -4   6   8      680.19      653.14     22.97 o 
  -2   6   8      558.11      574.92     22.37 o 
   0   6   8     1284.19     1256.13     30.09 o 
   2   6   8     2375.41     2431.94     44.97 o 
 -15   7   8      994.15     1030.60     36.17 o 
 -13   7   8     2425.15     2491.11     51.30 o 
 -11   7   8       56.28       55.15     11.67 o 
  -9   7   8     5042.83     5143.85     79.40 o 
  -7   7   8        5.85        1.89      8.66 o 
  -5   7   8    12623.96    12298.75    149.80 o 
  -3   7   8        8.36        3.75     11.11 o 
  -1   7   8     2855.63     2820.95     47.16 o 
   1   7   8      699.65      770.18     25.89 o 
   3   7   8        2.68       14.36     10.91 o 
 -14   8   8       41.06       58.67     12.36 o 
 -12   8   8      888.77      967.57     30.92 o 
 -10   8   8      153.67      144.87     13.71 o 
  -8   8   8      678.38      655.27     24.14 o 
  -6   8   8      117.22      133.89     14.57 o 
  -4   8   8     2784.95     2822.41     50.00 o 
  -2   8   8      449.66      469.83     22.46 o 
   0   8   8     3101.49     3046.57     55.30 o 
   2   8   8        2.56       11.62     10.24 o 
 -13   9   8      900.70      917.24     33.42 o 
 -11   9   8     1044.46     1004.32     35.93 o 
  -9   9   8     2588.50     2579.83     47.41 o 
  -7   9   8     1508.62     1508.74     34.32 o 
  -5   9   8     4992.71     5002.32     81.34 o 
  -3   9   8      562.72      524.77     20.35 o 
  -1   9   8     4994.56     4850.70     75.39 o 
   1   9   8      329.62      306.49     20.67 o 
 -12  10   8     4631.53     4777.48    130.06 o 
 -10  10   8     1665.50     1715.91     42.73 o 
  -8  10   8      458.42      462.62     20.96 o 
  -6  10   8        3.95        9.08      8.25 o 
  -4  10   8      698.25      689.63     27.56 o 
  -2  10   8       40.26       33.73      9.72 o 
   0  10   8      305.39      360.22     22.37 o 
 -11  11   8     1807.16     1785.85     44.87 o 
  -9  11   8      899.62      944.66     48.28 o 
  -7  11   8     1837.55     1958.72     46.80 o 
  -5  11   8      302.21      322.82     22.76 o 
  -3  11   8      691.88      752.31     31.18 o 
  -1  11   8     1329.22     1433.10     37.47 o 
  -8  12   8      871.82      862.41     44.20 o 
  -6  12   8      807.86      725.88     40.32 o 
  -4  12   8        5.87        1.59     10.48 o 
 -15   1   9      154.33      178.49     18.26 o 
 -13   1   9     4108.74     4062.70     81.31 o 
 -11   1   9     1748.37     1707.93     47.20 o 
  -9   1   9     5423.96     5341.75     85.88 o 
  -7   1   9      759.08      733.48     26.86 o 
  -5   1   9     3381.44     3285.45     47.44 o 
  -3   1   9      383.05      397.50     16.68 o 
  -1   1   9       59.18       70.84      9.90 o 
   1   1   9       33.14       18.03      8.67 o 
 -14   2   9     4309.72     4229.68     84.79 o 
 -12   2   9     3394.41     3316.15     70.57 o 
 -10   2   9     2837.75     2914.51     57.51 o 
  -8   2   9       17.56       21.48     10.65 o 
  -6   2   9      459.41      448.63     21.01 o 
  -4   2   9       81.56      101.90     10.65 o 
  -2   2   9      192.31      186.43     12.45 o 
   0   2   9     1306.50     1285.55     29.36 o 
 -13   3   9      254.83      266.19     23.17 o 
 -11   3   9     1094.39     1058.80     38.11 o 
  -9   3   9      706.07      729.05     33.03 o 
  -7   3   9      749.51      748.36     28.40 o 
  -5   3   9      101.55      115.71     11.66 o 
  -3   3   9      782.75      838.59     24.71 o 
  -1   3   9        5.37        4.14      8.34 o 
   1   3   9      350.60      346.91     21.31 o 
 -14   4   9     1676.27     1673.65     54.30 o 
 -12   4   9       46.67       69.58     14.12 o 
 -10   4   9       15.34       23.73     12.30 o 
  -8   4   9     1767.29     1888.32     50.67 o 
  -6   4   9     1401.15     1362.96     40.02 o 
  -4   4   9     2516.81     2514.28     43.76 o 
  -2   4   9     2799.68     2678.38     46.48 o 
   0   4   9     2113.82     2111.65     41.66 o 
 -13   5   9      685.13      734.89     34.49 o 
 -11   5   9     8042.51     7817.12    125.48 o 
  -9   5   9     1194.81     1196.48     40.54 o 
  -7   5   9     4382.47     4254.28     74.27 o 
  -5   5   9      437.12      411.65     23.41 o 
  -3   5   9      849.73      846.21     35.77 o 
  -1   5   9      124.60      150.13     13.99 o 
 -12   6   9     1053.85     1063.68     37.36 o 
 -10   6   9      836.22      927.74     43.85 o 
  -8   6   9      397.91      411.94     24.31 o 
  -6   6   9        6.98       48.53     11.96 o 
  -4   6   9      192.51      176.61     17.72 o 
  -2   6   9      464.35      505.30     24.53 o 
   0   6   9      176.99      209.48     16.47 o 
 -11   7   9     4814.76     4858.27     89.82 o 
  -9   7   9      909.80      902.17     36.39 o 
  -7   7   9     2927.19     3033.15     60.42 o 
  -5   7   9      584.06      628.53     29.83 o 
  -3   7   9      131.05      141.65     14.63 o 
  -1   7   9      630.74      676.30     28.96 o 
 -10   8   9      776.57      881.28     34.62 o 
  -8   8   9     2130.24     2075.52     48.64 o 
  -6   8   9     3078.86     3200.34    110.12 o 
  -4   8   9     4788.12     4716.27     94.60 o 
  -2   8   9     3082.00     3152.93     58.53 o 
  -9   9   9     1327.86     1401.94     61.44 o 
  -7   9   9       31.72       27.33     11.54 o 
  -5   9   9      802.66      810.56     36.09 o 
 -10   0  10      382.92      347.37     30.81 o 
  -8   0  10    16157.10    16258.25    311.02 o 
  -6   0  10     1445.52     1475.94     52.79 o 
  -4   0  10    10946.43    11137.27    199.58 o 
 -11   1  10      266.57      249.74     20.27 o 
  -9   1  10       71.64       75.66     12.79 o 
  -7   1  10       71.20       91.28     14.09 o 
  -5   1  10      965.18      948.77     29.88 o 
  -3   1  10     3611.68     3657.32     58.65 o 
 -10   2  10      432.48      432.84     29.72 o 
  -8   2  10     4243.15     4147.49     76.49 o 
  -6   2  10      662.32      621.36     30.77 o 
  -4   2  10     3369.86     3398.45     55.58 o 
 -11   3  10     3941.61     3921.34     83.61 o 
  -9   3  10      108.81      133.65     19.38 o 
  -7   3  10       69.12       77.63     14.52 o 
  -5   3  10     3197.10     3273.44     59.17 o 
 -10   4  10     6093.26     6365.79    116.44 o 
  -8   4  10      596.38      616.50     34.65 o 
  -6   4  10     6357.58     6448.76     94.03 o 
  -7   5  10     1547.12     1667.20     59.30 o 
                                                 
